# Supplementary material for: Direct medical and non-medical costs of a one-year care pathway for early operable breast cancer: Results of a French multicenter prospective study
Source: PLoS One. 2019 Jul 10;14(7):e0210917. doi: 10.1371/journal.pone.0210917 (PMC6619952; doi:10.1371/journal.pone.0210917)
Supplement: S1 Table — (XLSX) [file pone.0210917.s001.xlsx]

## Sheet: Sheet 1
Patient	centre	type_centre	age	distance	travail	v1_deck	v1_csville_mt	nb_csvillev1_mt	v1_csville_gyn	nb_csvillev1_gyn	v1_csville_chir	nb_csvillev1_chir	v1_csville_med	nb_csvillev1_med	nb_csvillev1_inf	v1_csville_inf	v1_vil_mambiDI	v1_vil_mambiDI1	v1_vil_mambiDI2	v1_vil_mambiDI3	v1_vil_mambiDI4	v1_vil_mamDO	v1_vil_mamDO1	v1_vil_mamDO2	v1_vil_mamuni	v1_vil_mamuni1	v1_vil_mamuni2	v1_vil_mamuni3	v1_vil_mamuni4	v1_vil_echo	v1_vil_echo1	v1_vil_echo2	v1_vil_echo3	v1_vil_echo4	v1_vil_irm	v1_vil_irm1	v1_vil_irm2	v1_vil_cytoclin	v1_vil_cytoclin1	v1_vil_cytoclin2	v1_vil_cytoclin3	v1_vil_cytoclin4	v1_vil_cytoclin5	v1_vil_cytoecho	v1_vil_cytoecho1	v1_vil_cytoecho2	v1_vil_cytoecho3	v1_vil_cytoecho4	v1_vil_cytoecho5
538	7	ch	74	0	non	depistage	1	2	0	NA	0	NA	0	NA	NA	0	0	NA	NA	NA	NA	1	y	NA	0	NA	NA	NA	NA	0	NA	NA	NA	NA	0	NA	NA	0	NA	NA	NA	NA	NA	0	NA	NA	NA	NA	NA
539	7	ch	61	14	non	depistage	1	1	1	1	0	NA	0	NA	NA	0	0	NA	NA	NA	NA	1	y	NA	0	NA	NA	NA	NA	0	NA	NA	NA	NA	0	NA	NA	0	NA	NA	NA	NA	NA	0	NA	NA	NA	NA	NA
500	4	chu	44	0	oui	clin	1	1	0	NA	0	NA	0	NA	NA	0	1	y	NA	NA	NA	0	NA	NA	0	NA	NA	NA	NA	1	y	NA	NA	NA	0	NA	NA	0	NA	NA	NA	NA	NA	0	NA	NA	NA	NA	NA
515	6	ch	40	2	oui	clin	0	NA	0	NA	0	NA	0	NA	NA	0	1	y	NA	NA	NA	0	NA	NA	0	NA	NA	NA	NA	1	y	NA	NA	NA	0	NA	NA	0	NA	NA	NA	NA	NA	0	NA	NA	NA	NA	NA
463	3	chu	45	4	oui	clin	1	2	0	NA	0	NA	0	NA	NA	0	1	y	NA	NA	NA	0	NA	NA	0	NA	NA	NA	NA	1	y	NA	NA	NA	1	y	NA	0	NA	NA	NA	NA	NA	1	y	NA	NA	NA	NA
220	1	clcc	84	0	non	radio	0	NA	0	NA	0	NA	0	NA	NA	0	0	NA	NA	NA	NA	0	NA	NA	0	NA	NA	NA	NA	0	NA	NA	NA	NA	0	NA	NA	0	NA	NA	NA	NA	NA	0	NA	NA	NA	NA	NA
601	10	chu	76	7	non	radio	1	1	0	NA	0	NA	0	NA	NA	0	1	y	NA	NA	NA	0	NA	NA	0	NA	NA	NA	NA	1	y	y	NA	NA	0	NA	NA	0	NA	NA	NA	NA	NA	0	NA	NA	NA	NA	NA
554	7	ch	56	6	oui	depistage	1	1	0	NA	0	NA	0	NA	NA	0	0	NA	NA	NA	NA	1	y	NA	0	NA	NA	NA	NA	1	y	NA	NA	NA	0	NA	NA	0	NA	NA	NA	NA	NA	0	NA	NA	NA	NA	NA
602	10	chu	66	14	non	depistage	1	1	0	NA	0	NA	0	NA	NA	0	1	y	NA	NA	NA	0	NA	NA	1	y	NA	NA	NA	1	y	NA	NA	NA	0	NA	NA	0	NA	NA	NA	NA	NA	1	y	NA	NA	NA	NA
570	7	ch	52	7	oui	clin	1	1	0	NA	0	NA	0	NA	NA	0	1	y	NA	NA	NA	0	NA	NA	0	NA	NA	NA	NA	1	y	NA	NA	NA	0	NA	NA	0	NA	NA	NA	NA	NA	0	NA	NA	NA	NA	NA
604	10	chu	58	8	non	depistage	1	1	0	NA	0	NA	0	NA	NA	0	0	NA	NA	NA	NA	1	y	NA	0	NA	NA	NA	NA	1	y	y	NA	NA	0	NA	NA	0	NA	NA	NA	NA	NA	0	NA	NA	NA	NA	NA
596	8	ch	57	0	oui	depistage	1	1	0	NA	0	NA	0	NA	NA	0	0	NA	NA	NA	NA	1	y	NA	0	NA	NA	NA	NA	0	NA	NA	NA	NA	0	NA	NA	0	NA	NA	NA	NA	NA	0	NA	NA	NA	NA	NA
491	3	chu	47	10	oui	clin	0	NA	1	1	0	NA	0	NA	NA	0	1	y	NA	NA	NA	0	NA	NA	0	NA	NA	NA	NA	1	y	NA	NA	NA	1	y	NA	0	NA	NA	NA	NA	NA	0	NA	NA	NA	NA	NA
576	8	ch	63	15	non	depistage	0	NA	0	NA	0	NA	0	NA	NA	0	0	NA	NA	NA	NA	1	y	NA	0	NA	NA	NA	NA	0	NA	NA	NA	NA	0	NA	NA	0	NA	NA	NA	NA	NA	0	NA	NA	NA	NA	NA
31	1	clcc	75	15	non	clin	1	1	1	1	0	NA	0	NA	NA	0	1	y	NA	NA	NA	0	NA	NA	0	NA	NA	NA	NA	1	y	NA	NA	NA	0	NA	NA	0	NA	NA	NA	NA	NA	0	NA	NA	NA	NA	NA
581	8	ch	78	0	non	clin	1	1	0	NA	0	NA	0	NA	NA	0	0	NA	NA	NA	NA	0	NA	NA	0	NA	NA	NA	NA	0	NA	NA	NA	NA	0	NA	NA	0	NA	NA	NA	NA	NA	0	NA	NA	NA	NA	NA
123	1	clcc	45	8	oui	clin	1	1	1	2	0	NA	0	NA	NA	0	1	y	NA	NA	NA	0	NA	NA	0	NA	NA	NA	NA	1	y	NA	NA	NA	0	NA	NA	0	NA	NA	NA	NA	NA	0	NA	NA	NA	NA	NA
130	1	clcc	57	35	oui	clin	1	2	0	NA	0	NA	0	NA	NA	0	1	y	NA	NA	NA	0	NA	NA	0	NA	NA	NA	NA	1	y	NA	NA	NA	0	NA	NA	0	NA	NA	NA	NA	NA	0	NA	NA	NA	NA	NA
583	8	ch	62	27	non	depistage	1	1	0	NA	0	NA	0	NA	NA	0	0	NA	NA	NA	NA	1	y	NA	0	NA	NA	NA	NA	1	y	NA	NA	NA	0	NA	NA	0	NA	NA	NA	NA	NA	0	NA	NA	NA	NA	NA
585	8	ch	54	10	oui	radio	1	2	0	NA	0	NA	0	NA	NA	0	0	NA	NA	NA	NA	1	y	NA	0	NA	NA	NA	NA	0	NA	NA	NA	NA	0	NA	NA	0	NA	NA	NA	NA	NA	0	NA	NA	NA	NA	NA
548	7	ch	68	3	non	depistage	0	NA	0	NA	0	NA	0	NA	NA	0	0	NA	NA	NA	NA	1	y	NA	0	NA	NA	NA	NA	0	NA	NA	NA	NA	0	NA	NA	0	NA	NA	NA	NA	NA	0	NA	NA	NA	NA	NA
468	3	chu	57	4	oui	clin	0	NA	1	1	0	NA	0	NA	NA	0	1	y	NA	NA	NA	0	NA	NA	0	NA	NA	NA	NA	1	y	NA	NA	NA	0	NA	NA	0	NA	NA	NA	NA	NA	0	NA	NA	NA	NA	NA
258	1	clcc	46	18	oui	radio	1	1	1	2	0	NA	0	NA	NA	0	1	y	NA	NA	NA	0	NA	NA	0	NA	NA	NA	NA	1	y	NA	NA	NA	0	NA	NA	0	NA	NA	NA	NA	NA	0	NA	NA	NA	NA	NA
336	1	clcc	58	15	oui	clin	1	1	0	NA	0	NA	0	NA	NA	0	1	y	NA	NA	NA	0	NA	NA	0	NA	NA	NA	NA	1	y	NA	NA	NA	0	NA	NA	0	NA	NA	NA	NA	NA	0	NA	NA	NA	NA	NA
300	1	clcc	59	8	oui	depistage	1	1	1	1	0	NA	0	NA	NA	0	0	NA	NA	NA	NA	1	y	y	0	NA	NA	NA	NA	1	y	NA	NA	NA	0	NA	NA	0	NA	NA	NA	NA	NA	0	NA	NA	NA	NA	NA
510	4	chu	66	3	non	clin	1	1	0	NA	0	NA	0	NA	NA	0	0	NA	NA	NA	NA	1	y	NA	0	NA	NA	NA	NA	1	y	NA	NA	NA	0	NA	NA	0	NA	NA	NA	NA	NA	0	NA	NA	NA	NA	NA
399	1	clcc	44	9	oui	radio	0	NA	1	1	0	NA	0	NA	NA	0	1	y	NA	NA	NA	0	NA	NA	0	NA	NA	NA	NA	1	y	NA	NA	NA	0	NA	NA	0	NA	NA	NA	NA	NA	0	NA	NA	NA	NA	NA
464	3	chu	61	4	oui	clin	1	1	0	NA	0	NA	0	NA	NA	0	1	y	NA	NA	NA	0	NA	NA	0	NA	NA	NA	NA	1	y	NA	NA	NA	0	NA	NA	0	NA	NA	NA	NA	NA	1	y	NA	NA	NA	NA
460	3	chu	56	21	oui	radio	0	NA	0	NA	0	NA	0	NA	NA	0	1	y	NA	NA	NA	0	NA	NA	0	NA	NA	NA	NA	1	y	NA	NA	NA	0	NA	NA	0	NA	NA	NA	NA	NA	0	NA	NA	NA	NA	NA
600	10	chu	46	3	oui	radio	1	1	0	NA	0	NA	0	NA	NA	0	1	y	NA	NA	NA	0	NA	NA	0	NA	NA	NA	NA	1	y	NA	NA	NA	0	NA	NA	0	NA	NA	NA	NA	NA	0	NA	NA	NA	NA	NA
201	1	clcc	44	4	oui	radio	1	1	0	NA	0	NA	0	NA	NA	0	1	y	NA	NA	NA	0	NA	NA	0	NA	NA	NA	NA	1	y	NA	NA	NA	0	NA	NA	0	NA	NA	NA	NA	NA	0	NA	NA	NA	NA	NA
84	1	clcc	50	6	oui	radio	1	1	1	1	0	NA	0	NA	NA	0	1	y	NA	NA	NA	0	NA	NA	0	NA	NA	NA	NA	1	y	NA	NA	NA	0	NA	NA	0	NA	NA	NA	NA	NA	0	NA	NA	NA	NA	NA
116	1	clcc	43	24	oui	radio	1	1	0	NA	0	NA	0	NA	NA	0	1	y	NA	NA	NA	0	NA	NA	0	NA	NA	NA	NA	1	y	NA	NA	NA	0	NA	NA	0	NA	NA	NA	NA	NA	0	NA	NA	NA	NA	NA
165	1	clcc	57	27	oui	clin	1	2	0	NA	0	NA	0	NA	NA	0	1	y	NA	NA	NA	0	NA	NA	0	NA	NA	NA	NA	1	y	NA	NA	NA	0	NA	NA	0	NA	NA	NA	NA	NA	0	NA	NA	NA	NA	NA
429	1	clcc	50	48	oui	depistage	1	1	1	1	0	NA	0	NA	NA	0	0	NA	NA	NA	NA	1	y	NA	0	NA	NA	NA	NA	1	y	NA	NA	NA	0	NA	NA	0	NA	NA	NA	NA	NA	0	NA	NA	NA	NA	NA
345	1	clcc	49	7	oui	clin	0	NA	0	NA	0	NA	0	NA	NA	0	1	y	NA	NA	NA	0	NA	NA	0	NA	NA	NA	NA	1	y	NA	NA	NA	0	NA	NA	0	NA	NA	NA	NA	NA	0	NA	NA	NA	NA	NA
363	1	clcc	44	21	oui	radio	1	1	0	NA	0	NA	0	NA	NA	0	1	y	NA	NA	NA	0	NA	NA	0	NA	NA	NA	NA	1	y	NA	NA	NA	0	NA	NA	0	NA	NA	NA	NA	NA	0	NA	NA	NA	NA	NA
294	1	clcc	72	4	non	depistage	1	1	1	1	0	NA	0	NA	NA	0	1	y	NA	NA	NA	1	y	NA	0	NA	NA	NA	NA	1	y	y	NA	NA	0	NA	NA	0	NA	NA	NA	NA	NA	0	NA	NA	NA	NA	NA
227	1	clcc	42	37	oui	clin	1	2	1	1	0	NA	0	NA	NA	0	1	y	NA	NA	NA	0	NA	NA	0	NA	NA	NA	NA	1	y	NA	NA	NA	0	NA	NA	0	NA	NA	NA	NA	NA	0	NA	NA	NA	NA	NA
421	1	clcc	51	7	oui	radio	1	1	1	1	0	NA	0	NA	NA	0	1	y	NA	NA	NA	0	NA	NA	0	NA	NA	NA	NA	1	y	NA	NA	NA	0	NA	NA	0	NA	NA	NA	NA	NA	0	NA	NA	NA	NA	NA
426	1	clcc	47	4	non	clin	1	1	0	NA	0	NA	0	NA	NA	0	1	y	NA	NA	NA	0	NA	NA	0	NA	NA	NA	NA	1	y	NA	NA	NA	0	NA	NA	0	NA	NA	NA	NA	NA	0	NA	NA	NA	NA	NA
292	1	clcc	51	26	oui	radio	1	1	1	1	0	NA	0	NA	NA	0	1	y	NA	NA	NA	0	NA	NA	0	NA	NA	NA	NA	1	y	NA	NA	NA	0	NA	NA	0	NA	NA	NA	NA	NA	0	NA	NA	NA	NA	NA
325	1	clcc	50	26	oui	depistage	1	1	0	NA	0	NA	0	NA	NA	0	0	NA	NA	NA	NA	1	y	NA	0	NA	NA	NA	NA	1	y	NA	NA	NA	0	NA	NA	0	NA	NA	NA	NA	NA	0	NA	NA	NA	NA	NA
266	1	clcc	54	4	oui	radio	0	NA	0	NA	0	NA	0	NA	NA	0	1	y	NA	NA	NA	0	NA	NA	0	NA	NA	NA	NA	1	y	NA	NA	NA	1	y	NA	0	NA	NA	NA	NA	NA	0	NA	NA	NA	NA	NA
555	7	ch	63	7	non	depistage	1	2	0	NA	0	NA	0	NA	NA	0	0	NA	NA	NA	NA	1	y	NA	0	NA	NA	NA	NA	0	NA	NA	NA	NA	0	NA	NA	0	NA	NA	NA	NA	NA	0	NA	NA	NA	NA	NA
270	1	clcc	60	37	non	depistage	1	2	0	NA	0	NA	0	NA	NA	0	0	NA	NA	NA	NA	1	y	NA	0	NA	NA	NA	NA	1	y	NA	NA	NA	0	NA	NA	0	NA	NA	NA	NA	NA	0	NA	NA	NA	NA	NA
134	1	clcc	55	11	oui	clin	1	1	0	NA	0	NA	0	NA	NA	0	1	y	NA	NA	NA	0	NA	NA	0	NA	NA	NA	NA	1	y	NA	NA	NA	0	NA	NA	0	NA	NA	NA	NA	NA	0	NA	NA	NA	NA	NA
437	2	clcc	65	10	non	radio	0	NA	1	1	0	NA	1	3	NA	0	1	y	NA	NA	NA	0	NA	NA	0	NA	NA	NA	NA	1	y	NA	NA	NA	0	NA	NA	0	NA	NA	NA	NA	NA	0	NA	NA	NA	NA	NA
320	1	clcc	52	7	oui	depistage	1	1	1	1	0	NA	0	NA	NA	0	0	NA	NA	NA	NA	1	y	NA	0	NA	NA	NA	NA	1	y	NA	NA	NA	1	y	NA	0	NA	NA	NA	NA	NA	0	NA	NA	NA	NA	NA
310	1	clcc	34	7	non	clin	1	2	0	NA	0	NA	0	NA	NA	0	1	y	NA	NA	NA	0	NA	NA	0	NA	NA	NA	NA	1	y	NA	NA	NA	0	NA	NA	0	NA	NA	NA	NA	NA	0	NA	NA	NA	NA	NA
474	3	chu	31	4	oui	clin	0	NA	1	1	0	NA	0	NA	NA	0	1	y	NA	NA	NA	0	NA	NA	0	NA	NA	NA	NA	1	y	NA	NA	NA	0	NA	NA	0	NA	NA	NA	NA	NA	0	NA	NA	NA	NA	NA
358	1	clcc	62	6	non	depistage	1	1	0	NA	0	NA	0	NA	NA	0	0	NA	NA	NA	NA	1	y	NA	0	NA	NA	NA	NA	0	NA	NA	NA	NA	0	NA	NA	0	NA	NA	NA	NA	NA	0	NA	NA	NA	NA	NA
419	1	clcc	49	9	oui	clin	1	1	0	NA	0	NA	0	NA	NA	0	1	y	NA	NA	NA	0	NA	NA	0	NA	NA	NA	NA	1	y	NA	NA	NA	0	NA	NA	0	NA	NA	NA	NA	NA	0	NA	NA	NA	NA	NA
156	1	clcc	75	4	non	radio	1	1	1	2	0	NA	0	NA	NA	0	0	NA	NA	NA	NA	1	y	NA	1	y	NA	NA	NA	1	y	NA	NA	NA	0	NA	NA	0	NA	NA	NA	NA	NA	0	NA	NA	NA	NA	NA
205	1	clcc	33	8	non	clin	0	NA	0	NA	0	NA	0	NA	NA	0	1	y	NA	NA	NA	0	NA	NA	0	NA	NA	NA	NA	1	y	NA	NA	NA	0	NA	NA	0	NA	NA	NA	NA	NA	0	NA	NA	NA	NA	NA
163	1	clcc	49	13	oui	clin	1	1	0	NA	0	NA	0	NA	NA	0	1	y	NA	NA	NA	0	NA	NA	0	NA	NA	NA	NA	1	y	NA	NA	NA	0	NA	NA	0	NA	NA	NA	NA	NA	0	NA	NA	NA	NA	NA
274	1	clcc	58	6	oui	radio	1	1	1	1	0	NA	0	NA	NA	0	1	y	NA	NA	NA	0	NA	NA	0	NA	NA	NA	NA	1	y	NA	NA	NA	0	NA	NA	0	NA	NA	NA	NA	NA	0	NA	NA	NA	NA	NA
279	1	clcc	34	24	oui	clin	1	1	0	NA	0	NA	0	NA	NA	0	1	y	NA	NA	NA	0	NA	NA	0	NA	NA	NA	NA	1	y	NA	NA	NA	1	y	NA	0	NA	NA	NA	NA	NA	0	NA	NA	NA	NA	NA
532	6	ch	49	20	oui	radio	0	NA	1	1	0	NA	0	NA	NA	0	0	NA	NA	NA	NA	1	y	NA	0	NA	NA	NA	NA	1	y	NA	NA	NA	1	y	NA	0	NA	NA	NA	NA	NA	0	NA	NA	NA	NA	NA
236	1	clcc	78	7	non	clin	1	1	0	NA	0	NA	0	NA	NA	0	0	NA	NA	NA	NA	0	NA	NA	0	NA	NA	NA	NA	1	y	NA	NA	NA	0	NA	NA	0	NA	NA	NA	NA	NA	0	NA	NA	NA	NA	NA
36	1	clcc	75	10	non	radio	1	1	0	NA	0	NA	0	NA	NA	0	0	NA	NA	NA	NA	1	y	NA	0	NA	NA	NA	NA	1	y	NA	NA	NA	0	NA	NA	0	NA	NA	NA	NA	NA	0	NA	NA	NA	NA	NA
140	1	clcc	70	12	non	clin	1	1	0	NA	0	NA	0	NA	NA	0	1	y	NA	NA	NA	0	NA	NA	0	NA	NA	NA	NA	1	y	NA	NA	NA	0	NA	NA	0	NA	NA	NA	NA	NA	0	NA	NA	NA	NA	NA
503	4	chu	49	0	oui	clin	0	NA	0	NA	0	NA	0	NA	NA	0	1	y	NA	NA	NA	0	NA	NA	0	NA	NA	NA	NA	1	y	NA	NA	NA	0	NA	NA	0	NA	NA	NA	NA	NA	0	NA	NA	NA	NA	NA
593	8	ch	76	0	non	clin	0	NA	1	1	0	NA	0	NA	NA	0	0	NA	NA	NA	NA	0	NA	NA	1	y	NA	NA	NA	0	NA	NA	NA	NA	0	NA	NA	0	NA	NA	NA	NA	NA	0	NA	NA	NA	NA	NA
147	1	clcc	55	24	oui	radio	1	1	1	2	0	NA	0	NA	NA	0	1	y	NA	NA	NA	0	NA	NA	0	NA	NA	NA	NA	1	y	NA	NA	NA	0	NA	NA	0	NA	NA	NA	NA	NA	0	NA	NA	NA	NA	NA
208	1	clcc	43	4	oui	clin	1	2	0	NA	0	NA	0	NA	NA	0	1	y	NA	NA	NA	0	NA	NA	0	NA	NA	NA	NA	1	y	NA	NA	NA	0	NA	NA	0	NA	NA	NA	NA	NA	0	NA	NA	NA	NA	NA
282	1	clcc	65	19	non	depistage	1	1	0	NA	0	NA	0	NA	NA	0	0	NA	NA	NA	NA	1	y	NA	0	NA	NA	NA	NA	1	y	NA	NA	NA	1	y	NA	0	NA	NA	NA	NA	NA	0	NA	NA	NA	NA	NA
186	1	clcc	76	6	non	clin	1	1	0	NA	0	NA	0	NA	NA	0	1	y	NA	NA	NA	0	NA	NA	0	NA	NA	NA	NA	1	y	NA	NA	NA	0	NA	NA	0	NA	NA	NA	NA	NA	0	NA	NA	NA	NA	NA
228	1	clcc	73	40	non	depistage	1	2	0	NA	0	NA	0	NA	NA	0	0	NA	NA	NA	NA	1	y	NA	0	NA	NA	NA	NA	1	y	NA	NA	NA	0	NA	NA	0	NA	NA	NA	NA	NA	0	NA	NA	NA	NA	NA
238	1	clcc	71	13	non	radio	0	NA	1	1	0	NA	0	NA	NA	0	1	y	NA	NA	NA	0	NA	NA	0	NA	NA	NA	NA	1	y	NA	NA	NA	1	y	NA	0	NA	NA	NA	NA	NA	0	NA	NA	NA	NA	NA
387	1	clcc	71	20	non	radio	1	1	1	1	0	NA	0	NA	NA	0	1	y	NA	NA	NA	0	NA	NA	0	NA	NA	NA	NA	1	y	NA	NA	NA	0	NA	NA	0	NA	NA	NA	NA	NA	0	NA	NA	NA	NA	NA
304	1	clcc	71	15	non	clin	1	1	0	NA	0	NA	0	NA	NA	0	1	y	NA	NA	NA	0	NA	NA	0	NA	NA	NA	NA	1	y	NA	NA	NA	1	y	NA	0	NA	NA	NA	NA	NA	0	NA	NA	NA	NA	NA
277	1	clcc	63	11	non	clin	1	1	0	NA	0	NA	0	NA	NA	0	0	NA	NA	NA	NA	1	y	NA	0	NA	NA	NA	NA	1	y	NA	NA	NA	0	NA	NA	0	NA	NA	NA	NA	NA	0	NA	NA	NA	NA	NA
388	1	clcc	76	52	non	clin	1	1	0	NA	0	NA	0	NA	NA	0	1	y	NA	NA	NA	0	NA	NA	0	NA	NA	NA	NA	1	y	NA	NA	NA	0	NA	NA	0	NA	NA	NA	NA	NA	0	NA	NA	NA	NA	NA
540	7	ch	48	5	non	radio	0	2	0	NA	0	NA	0	NA	NA	0	1	NA	NA	NA	NA	0	NA	NA	0	NA	NA	NA	NA	0	NA	NA	NA	NA	0	NA	NA	0	NA	NA	NA	NA	NA	0	NA	NA	NA	NA	NA
9	1	clcc	63	6	oui	radio	1	1	1	2	0	NA	0	NA	NA	0	1	y	y	NA	NA	0	NA	NA	0	NA	NA	NA	NA	1	y	y	NA	NA	0	NA	NA	0	NA	NA	NA	NA	NA	0	NA	NA	NA	NA	NA
360	1	clcc	49	60	oui	clin	1	2	0	NA	0	NA	0	NA	NA	0	1	y	NA	NA	NA	0	NA	NA	0	NA	NA	NA	NA	1	y	NA	NA	NA	1	y	NA	0	NA	NA	NA	NA	NA	0	NA	NA	NA	NA	NA
476	3	chu	43	6	oui	clin	0	NA	0	NA	0	NA	0	NA	NA	0	1	y	NA	NA	NA	0	NA	NA	0	NA	NA	NA	NA	1	y	NA	NA	NA	0	NA	NA	0	NA	NA	NA	NA	NA	0	NA	NA	NA	NA	NA
480	3	chu	72	0	non	clin	1	1	0	NA	0	NA	0	NA	NA	0	1	y	NA	NA	NA	0	NA	NA	0	NA	NA	NA	NA	1	y	NA	NA	NA	0	NA	NA	0	NA	NA	NA	NA	NA	0	NA	NA	NA	NA	NA
329	1	clcc	56	5	oui	clin	1	1	0	NA	0	NA	0	NA	NA	0	1	y	NA	NA	NA	0	NA	NA	0	NA	NA	NA	NA	1	y	NA	NA	NA	0	NA	NA	0	NA	NA	NA	NA	NA	0	NA	NA	NA	NA	NA
343	1	clcc	64	46	non	clin	1	1	1	1	0	NA	0	NA	NA	0	1	y	NA	NA	NA	0	NA	NA	0	NA	NA	NA	NA	0	NA	NA	NA	NA	0	NA	NA	0	NA	NA	NA	NA	NA	0	NA	NA	NA	NA	NA
481	3	chu	43	13	oui	radio	0	NA	1	1	0	NA	0	NA	NA	0	1	y	NA	NA	NA	0	NA	NA	0	NA	NA	NA	NA	1	y	NA	NA	NA	0	NA	NA	0	NA	NA	NA	NA	NA	0	NA	NA	NA	NA	NA
391	1	clcc	53	16	oui	depistage	1	2	1	1	0	NA	0	NA	NA	0	0	NA	NA	NA	NA	1	y	NA	0	NA	NA	NA	NA	1	y	NA	NA	NA	1	y	NA	0	NA	NA	NA	NA	NA	0	NA	NA	NA	NA	NA
418	1	clcc	70	43	non	radio	1	1	0	NA	0	NA	0	NA	NA	0	1	y	NA	NA	NA	0	NA	NA	0	NA	NA	NA	NA	1	y	NA	NA	NA	0	NA	NA	0	NA	NA	NA	NA	NA	0	NA	NA	NA	NA	NA
10	1	clcc	47	21	oui	radio	1	1	1	1	0	NA	0	NA	1	1	1	y	NA	NA	NA	0	NA	NA	0	NA	NA	NA	NA	1	y	NA	NA	NA	0	NA	NA	0	NA	NA	NA	NA	NA	1	y	NA	NA	NA	NA
286	1	clcc	50	13	oui	depistage	1	1	1	2	0	NA	0	NA	NA	0	0	NA	NA	NA	NA	1	y	NA	0	NA	NA	NA	NA	1	y	NA	NA	NA	1	y	NA	0	NA	NA	NA	NA	NA	0	NA	NA	NA	NA	NA
39	1	clcc	63	11	non	clin	1	1	1	2	0	NA	0	NA	NA	0	0	NA	NA	NA	NA	0	NA	NA	1	y	NA	NA	NA	1	y	NA	NA	NA	0	NA	NA	0	NA	NA	NA	NA	NA	0	NA	NA	NA	NA	NA
573	8	ch	50	0	oui	clin	0	NA	1	2	0	NA	0	NA	NA	0	0	NA	NA	NA	NA	0	NA	NA	0	NA	NA	NA	NA	0	NA	NA	NA	NA	1	y	NA	0	NA	NA	NA	NA	NA	0	NA	NA	NA	NA	NA
40	1	clcc	48	37	oui	clin	1	2	0	NA	0	NA	0	NA	NA	0	1	y	NA	NA	NA	0	NA	NA	0	NA	NA	NA	NA	1	y	NA	NA	NA	1	y	NA	0	NA	NA	NA	NA	NA	0	NA	NA	NA	NA	NA
247	1	clcc	46	23	oui	radio	0	NA	1	2	0	NA	0	NA	NA	0	0	NA	NA	NA	NA	1	y	NA	0	NA	NA	NA	NA	1	y	NA	NA	NA	0	NA	NA	0	NA	NA	NA	NA	NA	0	NA	NA	NA	NA	NA
100	1	clcc	44	37	oui	clin	1	1	1	1	0	NA	1	1	NA	0	1	y	NA	NA	NA	0	NA	NA	0	NA	NA	NA	NA	1	y	NA	NA	NA	0	NA	NA	0	NA	NA	NA	NA	NA	0	NA	NA	NA	NA	NA
362	1	clcc	58	21	oui	radio	1	1	0	NA	0	NA	0	NA	NA	0	1	y	NA	NA	NA	0	NA	NA	0	NA	NA	NA	NA	1	y	NA	NA	NA	0	NA	NA	0	NA	NA	NA	NA	NA	0	NA	NA	NA	NA	NA
285	1	clcc	47	7	oui	clin	1	1	1	1	0	NA	0	NA	NA	0	1	y	NA	NA	NA	0	NA	NA	0	NA	NA	NA	NA	1	y	NA	NA	NA	0	NA	NA	0	NA	NA	NA	NA	NA	0	NA	NA	NA	NA	NA
235	1	clcc	42	45	oui	clin	1	1	1	2	0	NA	0	NA	NA	0	1	y	NA	NA	NA	0	NA	NA	0	NA	NA	NA	NA	1	y	NA	NA	NA	0	NA	NA	0	NA	NA	NA	NA	NA	0	NA	NA	NA	NA	NA
413	1	clcc	48	30	oui	radio	1	1	0	NA	0	NA	0	NA	NA	0	1	y	NA	NA	NA	0	NA	NA	0	NA	NA	NA	NA	1	y	y	NA	NA	0	NA	NA	0	NA	NA	NA	NA	NA	0	NA	NA	NA	NA	NA
318	1	clcc	36	29	oui	clin	0	NA	1	1	0	NA	0	NA	NA	0	1	y	NA	NA	NA	0	NA	NA	0	NA	NA	NA	NA	1	y	NA	NA	NA	0	NA	NA	0	NA	NA	NA	NA	NA	0	NA	NA	NA	NA	NA
255	1	clcc	46	11	non	radio	1	1	0	NA	0	NA	0	NA	NA	0	1	y	NA	NA	NA	0	NA	NA	0	NA	NA	NA	NA	1	y	NA	NA	NA	0	NA	NA	0	NA	NA	NA	NA	NA	0	NA	NA	NA	NA	NA
484	3	chu	79	15	non	clin	0	NA	1	1	0	NA	0	NA	NA	0	1	y	NA	NA	NA	0	NA	NA	0	NA	NA	NA	NA	1	y	NA	NA	NA	0	NA	NA	0	NA	NA	NA	NA	NA	0	NA	NA	NA	NA	NA
305	1	clcc	49	5	oui	clin	1	1	0	NA	0	NA	0	NA	NA	0	0	NA	NA	NA	NA	0	NA	NA	0	NA	NA	NA	NA	0	NA	NA	NA	NA	0	NA	NA	0	NA	NA	NA	NA	NA	0	NA	NA	NA	NA	NA
385	1	clcc	42	24	oui	clin	1	1	1	1	0	NA	0	NA	NA	0	1	y	NA	NA	NA	0	NA	NA	0	NA	NA	NA	NA	1	y	NA	NA	NA	0	NA	NA	0	NA	NA	NA	NA	NA	0	NA	NA	NA	NA	NA
120	1	clcc	49	26	oui	radio	1	1	1	2	0	NA	0	NA	NA	0	1	y	NA	NA	NA	0	NA	NA	0	NA	NA	NA	NA	1	y	NA	NA	NA	0	NA	NA	0	NA	NA	NA	NA	NA	0	NA	NA	NA	NA	NA
211	1	clcc	79	24	non	radio	1	1	1	2	0	NA	0	NA	NA	0	1	y	NA	NA	NA	0	NA	NA	0	NA	NA	NA	NA	1	y	NA	NA	NA	1	y	NA	0	NA	NA	NA	NA	NA	0	NA	NA	NA	NA	NA
537	6	ch	59	2	non	depistage	1	1	0	NA	0	NA	0	NA	NA	0	0	NA	NA	NA	NA	1	y	NA	0	NA	NA	NA	NA	1	y	y	NA	NA	1	y	NA	0	NA	NA	NA	NA	NA	0	NA	NA	NA	NA	NA
603	10	chu	79	7	non	radio	1	1	0	NA	0	NA	0	NA	NA	0	1	y	NA	NA	NA	1	y	NA	1	y	NA	NA	NA	0	NA	NA	NA	NA	0	NA	NA	0	NA	NA	NA	NA	NA	0	NA	NA	NA	NA	NA
250	1	clcc	71	48	non	radio	1	1	0	NA	0	NA	0	NA	NA	0	1	y	NA	NA	NA	0	NA	NA	0	NA	NA	NA	NA	1	y	NA	NA	NA	1	y	NA	0	NA	NA	NA	NA	NA	0	NA	NA	NA	NA	NA
449	3	chu	64	23	non	depistage	0	NA	1	1	0	NA	0	NA	NA	0	0	NA	NA	NA	NA	1	y	NA	0	NA	NA	NA	NA	1	y	NA	NA	NA	0	NA	NA	0	NA	NA	NA	NA	NA	0	NA	NA	NA	NA	NA
146	1	clcc	66	17	non	depistage	1	2	0	NA	0	NA	0	NA	NA	0	1	y	NA	NA	NA	0	NA	NA	0	NA	NA	NA	NA	1	y	NA	NA	NA	0	NA	NA	0	NA	NA	NA	NA	NA	0	NA	NA	NA	NA	NA
170	1	clcc	70	33	non	depistage	1	2	0	NA	0	NA	0	NA	NA	0	0	NA	NA	NA	NA	1	y	NA	0	NA	NA	NA	NA	1	y	NA	NA	NA	1	y	NA	0	NA	NA	NA	NA	NA	0	NA	NA	NA	NA	NA
237	1	clcc	67	4	non	radio	1	1	1	1	0	NA	0	NA	NA	0	1	y	y	NA	NA	0	NA	NA	0	NA	NA	NA	NA	1	y	y	NA	NA	0	NA	NA	0	NA	NA	NA	NA	NA	0	NA	NA	NA	NA	NA
185	1	clcc	69	8	non	radio	1	1	0	NA	0	NA	0	NA	NA	0	1	y	NA	NA	NA	0	NA	NA	0	NA	NA	NA	NA	1	y	NA	NA	NA	0	NA	NA	0	NA	NA	NA	NA	NA	0	NA	NA	NA	NA	NA
269	1	clcc	39	10	oui	clin	0	NA	1	2	0	NA	0	NA	NA	0	1	y	NA	NA	NA	0	NA	NA	0	NA	NA	NA	NA	1	y	NA	NA	NA	0	NA	NA	0	NA	NA	NA	NA	NA	0	NA	NA	NA	NA	NA
561	7	ch	67	12	oui	depistage	0	NA	0	NA	0	NA	0	NA	NA	0	1	y	NA	NA	NA	0	NA	NA	0	NA	NA	NA	NA	0	NA	NA	NA	NA	1	y	NA	0	NA	NA	NA	NA	NA	0	NA	NA	NA	NA	NA
306	1	clcc	44	24	oui	radio	1	1	0	NA	0	NA	0	NA	NA	0	1	y	NA	NA	NA	0	NA	NA	0	NA	NA	NA	NA	1	y	NA	NA	NA	1	y	NA	0	NA	NA	NA	NA	NA	0	NA	NA	NA	NA	NA
267	1	clcc	64	11	non	clin	0	NA	1	2	0	NA	0	NA	NA	0	1	y	NA	NA	NA	0	NA	NA	0	NA	NA	NA	NA	1	y	NA	NA	NA	1	y	NA	0	NA	NA	NA	NA	NA	0	NA	NA	NA	NA	NA
19	1	clcc	66	15	oui	depistage	1	1	1	1	0	NA	0	NA	NA	0	0	NA	NA	NA	NA	1	y	NA	0	NA	NA	NA	NA	1	y	NA	NA	NA	0	NA	NA	0	NA	NA	NA	NA	NA	0	NA	NA	NA	NA	NA
27	1	clcc	70	9	non	clin	1	2	0	NA	0	NA	0	NA	NA	0	1	y	NA	NA	NA	0	NA	NA	0	NA	NA	NA	NA	1	y	NA	NA	NA	0	NA	NA	0	NA	NA	NA	NA	NA	0	NA	NA	NA	NA	NA
41	1	clcc	63	52	non	radio	1	1	1	2	0	NA	0	NA	NA	0	1	y	NA	NA	NA	0	NA	NA	0	NA	NA	NA	NA	1	y	NA	NA	NA	0	NA	NA	0	NA	NA	NA	NA	NA	0	NA	NA	NA	NA	NA
384	1	clcc	40	13	oui	clin	1	1	0	NA	0	NA	0	NA	NA	0	1	y	NA	NA	NA	0	NA	NA	0	NA	NA	NA	NA	1	y	NA	NA	NA	0	NA	NA	0	NA	NA	NA	NA	NA	0	NA	NA	NA	NA	NA
563	7	ch	73	5	non	clin	1	1	1	1	0	NA	0	NA	NA	0	1	y	NA	NA	NA	0	NA	NA	0	NA	NA	NA	NA	1	y	y	NA	NA	1	y	NA	0	NA	NA	NA	NA	NA	0	NA	NA	NA	NA	NA
239	1	clcc	41	4	oui	clin	0	NA	1	2	0	NA	0	NA	NA	0	1	y	NA	NA	NA	0	NA	NA	0	NA	NA	NA	NA	1	y	NA	NA	NA	0	NA	NA	0	NA	NA	NA	NA	NA	1	y	NA	NA	NA	NA
398	1	clcc	55	43	oui	depistage	1	1	0	NA	0	NA	0	NA	NA	0	0	NA	NA	NA	NA	1	y	NA	0	NA	NA	NA	NA	1	y	NA	NA	NA	0	NA	NA	0	NA	NA	NA	NA	NA	0	NA	NA	NA	NA	NA
361	1	clcc	43	29	non	radio	0	NA	1	1	0	NA	0	NA	NA	0	1	y	NA	NA	NA	0	NA	NA	0	NA	NA	NA	NA	1	y	NA	NA	NA	0	NA	NA	0	NA	NA	NA	NA	NA	0	NA	NA	NA	NA	NA
364	1	clcc	43	33	oui	clin	0	NA	1	1	0	NA	0	NA	NA	0	1	y	NA	NA	NA	0	NA	NA	0	NA	NA	NA	NA	1	y	NA	NA	NA	0	NA	NA	0	NA	NA	NA	NA	NA	0	NA	NA	NA	NA	NA
194	1	clcc	44	6	oui	clin	1	1	1	2	0	NA	0	NA	NA	0	1	y	NA	NA	NA	0	NA	NA	0	NA	NA	NA	NA	1	y	NA	NA	NA	0	NA	NA	0	NA	NA	NA	NA	NA	0	NA	NA	NA	NA	NA
93	1	clcc	61	24	non	clin	0	NA	1	1	0	NA	0	NA	NA	0	1	y	NA	NA	NA	0	NA	NA	0	NA	NA	NA	NA	1	y	NA	NA	NA	0	NA	NA	0	NA	NA	NA	NA	NA	0	NA	NA	NA	NA	NA
22	1	clcc	79	18	non	radio	1	1	1	1	0	NA	0	NA	NA	0	1	y	NA	NA	NA	0	NA	NA	0	NA	NA	NA	NA	1	y	NA	NA	NA	0	NA	NA	0	NA	NA	NA	NA	NA	0	NA	NA	NA	NA	NA
6	1	clcc	44	50	oui	radio	1	1	1	1	0	NA	0	NA	NA	0	1	y	NA	NA	NA	0	NA	NA	0	NA	NA	NA	NA	1	y	NA	NA	NA	0	NA	NA	0	NA	NA	NA	NA	NA	0	NA	NA	NA	NA	NA
14	1	clcc	46	23	oui	radio	1	1	1	1	0	NA	0	NA	NA	0	1	y	NA	NA	NA	0	NA	NA	0	NA	NA	NA	NA	1	y	NA	NA	NA	0	NA	NA	0	NA	NA	NA	NA	NA	0	NA	NA	NA	NA	NA
5	1	clcc	54	6	oui	radio	1	1	1	3	0	NA	0	NA	NA	0	1	y	NA	NA	NA	0	NA	NA	0	NA	NA	NA	NA	1	y	NA	NA	NA	0	NA	NA	0	NA	NA	NA	NA	NA	0	NA	NA	NA	NA	NA
58	1	clcc	70	21	non	radio	1	1	1	1	0	NA	0	NA	NA	0	1	y	NA	NA	NA	0	NA	NA	0	NA	NA	NA	NA	1	y	NA	NA	NA	1	y	NA	0	NA	NA	NA	NA	NA	0	NA	NA	NA	NA	NA
92	1	clcc	49	51	oui	clin	1	1	0	NA	0	NA	0	NA	NA	0	1	y	NA	NA	NA	0	NA	NA	0	NA	NA	NA	NA	1	y	NA	NA	NA	1	y	NA	0	NA	NA	NA	NA	NA	0	NA	NA	NA	NA	NA
8	1	clcc	48	19	oui	clin	1	1	1	4	1	2	0	NA	NA	0	1	y	NA	NA	NA	0	NA	NA	0	NA	NA	NA	NA	1	y	NA	NA	NA	1	y	NA	0	NA	NA	NA	NA	NA	1	y	NA	NA	NA	NA
52	1	clcc	54	10	non	depistage	1	1	0	NA	0	NA	0	NA	NA	0	0	NA	NA	NA	NA	1	y	NA	0	NA	NA	NA	NA	1	y	NA	NA	NA	0	NA	NA	0	NA	NA	NA	NA	NA	0	NA	NA	NA	NA	NA
20	1	clcc	63	4	non	clin	1	1	1	2	0	NA	0	NA	NA	0	1	y	NA	NA	NA	0	NA	NA	0	NA	NA	NA	NA	1	y	NA	NA	NA	0	NA	NA	0	NA	NA	NA	NA	NA	0	NA	NA	NA	NA	NA
73	1	clcc	66	26	non	depistage	0	NA	1	2	0	NA	0	NA	NA	0	1	y	NA	NA	NA	1	y	NA	0	NA	NA	NA	NA	0	NA	NA	NA	NA	0	NA	NA	0	NA	NA	NA	NA	NA	0	NA	NA	NA	NA	NA
50	1	clcc	54	34	oui	radio	1	1	0	NA	0	NA	0	NA	NA	0	1	y	NA	NA	NA	0	NA	NA	0	NA	NA	NA	NA	1	y	NA	NA	NA	0	NA	NA	0	NA	NA	NA	NA	NA	0	NA	NA	NA	NA	NA
42	1	clcc	61	5	non	depistage	1	2	1	1	0	NA	0	NA	NA	0	1	y	NA	NA	NA	1	y	NA	0	NA	NA	NA	NA	1	y	NA	NA	NA	0	NA	NA	0	NA	NA	NA	NA	NA	0	NA	NA	NA	NA	NA
37	1	clcc	49	6	oui	radio	1	1	1	1	0	NA	0	NA	NA	0	1	y	NA	NA	NA	0	NA	NA	0	NA	NA	NA	NA	1	y	NA	NA	NA	0	NA	NA	0	NA	NA	NA	NA	NA	0	NA	NA	NA	NA	NA
44	1	clcc	53	9	non	depistage	1	2	1	1	0	NA	0	NA	NA	0	0	NA	NA	NA	NA	1	y	NA	0	NA	NA	NA	NA	1	y	NA	NA	NA	0	NA	NA	0	NA	NA	NA	NA	NA	0	NA	NA	NA	NA	NA
70	1	clcc	59	24	oui	clin	1	1	1	3	0	NA	0	NA	NA	0	1	y	NA	NA	NA	0	NA	NA	0	NA	NA	NA	NA	1	y	NA	NA	NA	0	NA	NA	0	NA	NA	NA	NA	NA	0	NA	NA	NA	NA	NA
74	1	clcc	45	22	oui	clin	1	2	0	NA	0	NA	0	NA	NA	0	1	y	NA	NA	NA	0	NA	NA	0	NA	NA	NA	NA	1	y	NA	NA	NA	0	NA	NA	0	NA	NA	NA	NA	NA	0	NA	NA	NA	NA	NA
107	1	clcc	50	7	oui	radio	1	1	1	1	0	NA	0	NA	NA	0	1	y	NA	NA	NA	0	NA	NA	1	y	NA	NA	NA	1	y	NA	NA	NA	0	NA	NA	0	NA	NA	NA	NA	NA	0	NA	NA	NA	NA	NA
85	1	clcc	46	40	oui	clin	1	1	1	1	0	NA	0	NA	NA	0	1	y	NA	NA	NA	0	NA	NA	0	NA	NA	NA	NA	1	y	NA	NA	NA	0	NA	NA	0	NA	NA	NA	NA	NA	0	NA	NA	NA	NA	NA
86	1	clcc	35	24	oui	clin	1	1	1	1	0	NA	0	NA	NA	0	1	y	NA	NA	NA	0	NA	NA	0	NA	NA	NA	NA	1	y	NA	NA	NA	1	y	NA	0	NA	NA	NA	NA	NA	0	NA	NA	NA	NA	NA
71	1	clcc	50	7	oui	radio	1	2	0	NA	0	NA	0	NA	NA	0	0	NA	NA	NA	NA	0	NA	NA	0	NA	NA	NA	NA	0	NA	NA	NA	NA	0	NA	NA	0	NA	NA	NA	NA	NA	0	NA	NA	NA	NA	NA
30	1	clcc	65	35	non	depistage	1	2	0	NA	0	NA	0	NA	NA	0	0	NA	NA	NA	NA	1	y	y	1	y	NA	NA	NA	1	y	NA	NA	NA	0	NA	NA	0	NA	NA	NA	NA	NA	0	NA	NA	NA	NA	NA
1	1	clcc	65	21	non	radio	1	1	0	NA	0	NA	1	1	NA	0	1	y	NA	NA	NA	0	NA	NA	0	NA	NA	NA	NA	1	y	NA	NA	NA	0	NA	NA	0	NA	NA	NA	NA	NA	0	NA	NA	NA	NA	NA
95	1	clcc	52	22	non	radio	1	2	1	1	0	NA	0	NA	NA	0	1	y	NA	NA	NA	0	NA	NA	0	NA	NA	NA	NA	1	y	NA	NA	NA	0	NA	NA	0	NA	NA	NA	NA	NA	0	NA	NA	NA	NA	NA
65	1	clcc	56	20	oui	depistage	1	2	0	NA	0	NA	0	NA	NA	0	0	NA	NA	NA	NA	1	y	NA	0	NA	NA	NA	NA	1	y	NA	NA	NA	1	y	NA	0	NA	NA	NA	NA	NA	0	NA	NA	NA	NA	NA
38	1	clcc	46	48	oui	radio	0	NA	1	1	0	NA	0	NA	NA	0	1	y	NA	NA	NA	0	NA	NA	0	NA	NA	NA	NA	1	y	NA	NA	NA	0	NA	NA	0	NA	NA	NA	NA	NA	0	NA	NA	NA	NA	NA
108	1	clcc	49	4	oui	clin	1	3	0	NA	0	NA	0	NA	NA	0	1	y	NA	NA	NA	0	NA	NA	0	NA	NA	NA	NA	1	y	NA	NA	NA	1	y	NA	0	NA	NA	NA	NA	NA	0	NA	NA	NA	NA	NA
129	1	clcc	46	21	non	radio	1	1	1	1	0	NA	0	NA	NA	0	1	y	NA	NA	NA	0	NA	NA	0	NA	NA	NA	NA	1	y	NA	NA	NA	0	NA	NA	0	NA	NA	NA	NA	NA	0	NA	NA	NA	NA	NA
43	1	clcc	68	26	non	depistage	1	1	0	NA	0	NA	0	NA	NA	0	0	NA	NA	NA	NA	1	y	NA	0	NA	NA	NA	NA	1	y	NA	NA	NA	0	NA	NA	0	NA	NA	NA	NA	NA	0	NA	NA	NA	NA	NA
15	1	clcc	57	35	oui	clin	1	2	0	NA	0	NA	0	NA	NA	0	1	y	NA	NA	NA	0	NA	NA	0	NA	NA	NA	NA	1	y	NA	NA	NA	0	NA	NA	0	NA	NA	NA	NA	NA	0	NA	NA	NA	NA	NA
102	1	clcc	70	25	non	radio	1	1	0	NA	0	NA	0	NA	NA	0	1	y	NA	NA	NA	0	NA	NA	0	NA	NA	NA	NA	1	y	NA	NA	NA	0	NA	NA	0	NA	NA	NA	NA	NA	0	NA	NA	NA	NA	NA
126	1	clcc	55	15	non	radio	1	1	1	2	0	NA	0	NA	NA	0	1	y	NA	NA	NA	0	NA	NA	0	NA	NA	NA	NA	1	y	NA	NA	NA	1	y	NA	0	NA	NA	NA	NA	NA	0	NA	NA	NA	NA	NA
69	1	clcc	60	6	non	clin	1	1	1	3	0	NA	0	NA	NA	0	1	y	NA	NA	NA	0	NA	NA	0	NA	NA	NA	NA	1	y	NA	NA	NA	0	NA	NA	0	NA	NA	NA	NA	NA	0	NA	NA	NA	NA	NA
144	1	clcc	63	51	non	depistage	1	2	0	NA	0	NA	0	NA	NA	0	0	NA	NA	NA	NA	1	y	NA	0	NA	NA	NA	NA	1	y	NA	NA	NA	0	NA	NA	0	NA	NA	NA	NA	NA	0	NA	NA	NA	NA	NA
57	1	clcc	43	9	oui	radio	0	NA	1	3	0	NA	0	NA	NA	0	0	NA	NA	NA	NA	0	NA	NA	0	NA	NA	NA	NA	1	y	NA	NA	NA	0	NA	NA	0	NA	NA	NA	NA	NA	0	NA	NA	NA	NA	NA
26	1	clcc	67	47	non	clin	1	1	0	NA	0	NA	0	NA	NA	0	1	y	NA	NA	NA	0	NA	NA	0	NA	NA	NA	NA	1	y	NA	NA	NA	0	NA	NA	0	NA	NA	NA	NA	NA	0	NA	NA	NA	NA	NA
221	1	clcc	56	63	oui	depistage	1	3	0	NA	0	NA	0	NA	NA	0	0	NA	NA	NA	NA	1	y	NA	0	NA	NA	NA	NA	1	y	NA	NA	NA	0	NA	NA	0	NA	NA	NA	NA	NA	0	NA	NA	NA	NA	NA
18	1	clcc	53	22	oui	radio	1	1	1	1	0	NA	0	NA	NA	0	1	y	NA	NA	NA	0	NA	NA	0	NA	NA	NA	NA	1	y	NA	NA	NA	0	NA	NA	0	NA	NA	NA	NA	NA	0	NA	NA	NA	NA	NA
143	1	clcc	70	19	non	depistage	1	1	1	1	0	NA	0	NA	NA	0	0	NA	NA	NA	NA	1	y	NA	0	NA	NA	NA	NA	1	y	NA	NA	NA	1	y	NA	0	NA	NA	NA	NA	NA	0	NA	NA	NA	NA	NA
13	1	clcc	50	15	oui	clin	1	1	0	NA	1	1	1	1	NA	0	1	y	NA	NA	NA	0	NA	NA	0	NA	NA	NA	NA	1	y	NA	NA	NA	0	NA	NA	0	NA	NA	NA	NA	NA	0	NA	NA	NA	NA	NA
207	1	clcc	75	8	non	radio	1	1	1	1	0	NA	0	NA	NA	0	0	NA	NA	NA	NA	1	y	NA	0	NA	NA	NA	NA	1	y	NA	NA	NA	0	NA	NA	0	NA	NA	NA	NA	NA	0	NA	NA	NA	NA	NA
151	1	clcc	60	32	non	depistage	1	1	0	NA	0	NA	0	NA	NA	0	0	NA	NA	NA	NA	1	y	NA	0	NA	NA	NA	NA	1	y	NA	NA	NA	1	y	NA	0	NA	NA	NA	NA	NA	0	NA	NA	NA	NA	NA
142	1	clcc	66	4	non	radio	1	1	0	NA	0	NA	0	NA	NA	0	1	y	NA	NA	NA	0	NA	NA	0	NA	NA	NA	NA	1	y	NA	NA	NA	0	NA	NA	0	NA	NA	NA	NA	NA	0	NA	NA	NA	NA	NA
60	1	clcc	51	47	oui	radio	1	1	1	1	0	NA	0	NA	NA	0	0	NA	NA	NA	NA	0	NA	NA	1	y	NA	NA	NA	0	NA	NA	NA	NA	0	NA	NA	0	NA	NA	NA	NA	NA	0	NA	NA	NA	NA	NA
16	1	clcc	68	6	non	depistage	1	1	1	2	0	NA	0	NA	NA	0	0	NA	NA	NA	NA	1	y	y	0	NA	NA	NA	NA	1	y	y	NA	NA	0	NA	NA	0	NA	NA	NA	NA	NA	0	NA	NA	NA	NA	NA
54	1	clcc	54	21	oui	depistage	1	1	0	NA	0	NA	0	NA	NA	0	0	NA	NA	NA	NA	1	y	NA	0	NA	NA	NA	NA	1	y	NA	NA	NA	0	NA	NA	0	NA	NA	NA	NA	NA	0	NA	NA	NA	NA	NA
63	1	clcc	61	25	non	clin	1	2	1	3	0	NA	0	NA	NA	0	1	y	NA	NA	NA	0	NA	NA	0	NA	NA	NA	NA	1	y	NA	NA	NA	0	NA	NA	0	NA	NA	NA	NA	NA	0	NA	NA	NA	NA	NA
78	1	clcc	62	25	non	depistage	1	1	0	NA	0	NA	0	NA	NA	0	0	NA	NA	NA	NA	1	y	NA	0	NA	NA	NA	NA	1	y	NA	NA	NA	0	NA	NA	0	NA	NA	NA	NA	NA	0	NA	NA	NA	NA	NA
200	1	clcc	71	37	non	radio	1	1	0	NA	0	NA	0	NA	NA	0	1	y	NA	NA	NA	0	NA	NA	0	NA	NA	NA	NA	1	y	NA	NA	NA	1	y	NA	0	NA	NA	NA	NA	NA	0	NA	NA	NA	NA	NA
119	1	clcc	53	24	oui	radio	1	1	1	1	0	NA	0	NA	NA	0	1	y	NA	NA	NA	0	NA	NA	0	NA	NA	NA	NA	1	y	NA	NA	NA	0	NA	NA	0	NA	NA	NA	NA	NA	0	NA	NA	NA	NA	NA
218	1	clcc	64	43	non	depistage	1	1	0	NA	0	NA	0	NA	NA	0	0	NA	NA	NA	NA	1	y	NA	0	NA	NA	NA	NA	1	y	NA	NA	NA	1	y	NA	0	NA	NA	NA	NA	NA	0	NA	NA	NA	NA	NA
131	1	clcc	67	11	non	radio	0	NA	0	NA	0	NA	1	1	NA	0	1	y	NA	NA	NA	0	NA	NA	0	NA	NA	NA	NA	1	y	NA	NA	NA	0	NA	NA	0	NA	NA	NA	NA	NA	0	NA	NA	NA	NA	NA
11	1	clcc	68	13	non	radio	0	NA	1	1	0	NA	0	NA	NA	0	1	y	NA	NA	NA	0	NA	NA	0	NA	NA	NA	NA	0	NA	NA	NA	NA	1	y	NA	0	NA	NA	NA	NA	NA	0	NA	NA	NA	NA	NA
91	1	clcc	53	43	oui	clin	1	1	1	3	0	NA	0	NA	NA	0	1	y	NA	NA	NA	0	NA	NA	0	NA	NA	NA	NA	1	y	NA	NA	NA	1	y	NA	0	NA	NA	NA	NA	NA	0	NA	NA	NA	NA	NA
7	1	clcc	50	5	oui	depistage	1	1	0	NA	0	NA	0	NA	NA	0	0	NA	NA	NA	NA	1	y	NA	0	NA	NA	NA	NA	1	y	NA	NA	NA	0	NA	NA	0	NA	NA	NA	NA	NA	0	NA	NA	NA	NA	NA
198	1	clcc	50	11	oui	radio	1	1	0	NA	0	NA	0	NA	NA	0	1	y	NA	NA	NA	0	NA	NA	0	NA	NA	NA	NA	1	y	NA	NA	NA	0	NA	NA	0	NA	NA	NA	NA	NA	0	NA	NA	NA	NA	NA
161	1	clcc	67	6	non	depistage	1	1	1	1	0	NA	0	NA	NA	0	0	NA	NA	NA	NA	1	y	NA	0	NA	NA	NA	NA	1	y	NA	NA	NA	0	NA	NA	0	NA	NA	NA	NA	NA	0	NA	NA	NA	NA	NA
72	1	clcc	45	4	oui	radio	0	NA	1	1	0	NA	0	NA	NA	0	1	y	NA	NA	NA	0	NA	NA	0	NA	NA	NA	NA	1	y	NA	NA	NA	0	NA	NA	0	NA	NA	NA	NA	NA	0	NA	NA	NA	NA	NA
115	1	clcc	65	11	non	radio	0	NA	1	2	0	NA	0	NA	NA	0	0	NA	NA	NA	NA	0	NA	NA	0	NA	NA	NA	NA	0	NA	NA	NA	NA	0	NA	NA	0	NA	NA	NA	NA	NA	0	NA	NA	NA	NA	NA
189	1	clcc	69	32	non	depistage	1	1	0	NA	0	NA	0	NA	NA	0	0	NA	NA	NA	NA	1	y	NA	0	NA	NA	NA	NA	1	y	NA	NA	NA	0	NA	NA	0	NA	NA	NA	NA	NA	0	NA	NA	NA	NA	NA
75	1	clcc	48	26	oui	radio	1	2	1	2	0	NA	0	NA	NA	0	1	y	NA	NA	NA	0	NA	NA	0	NA	NA	NA	NA	1	y	NA	NA	NA	0	NA	NA	0	NA	NA	NA	NA	NA	1	y	NA	NA	NA	NA
153	1	clcc	41	26	oui	radio	1	1	1	1	0	NA	0	NA	NA	0	1	y	NA	NA	NA	0	NA	NA	0	NA	NA	NA	NA	1	y	NA	NA	NA	1	y	NA	0	NA	NA	NA	NA	NA	0	NA	NA	NA	NA	NA
99	1	clcc	49	24	oui	radio	1	1	1	2	0	NA	0	NA	NA	0	1	y	NA	NA	NA	0	NA	NA	0	NA	NA	NA	NA	1	y	NA	NA	NA	0	NA	NA	0	NA	NA	NA	NA	NA	0	NA	NA	NA	NA	NA
168	1	clcc	58	5	oui	depistage	1	1	1	1	0	NA	0	NA	NA	0	0	NA	NA	NA	NA	1	y	NA	1	y	y	NA	NA	0	NA	NA	NA	NA	0	NA	NA	0	NA	NA	NA	NA	NA	0	NA	NA	NA	NA	NA
61	1	clcc	43	59	oui	clin	1	1	1	2	0	NA	0	NA	NA	0	1	y	NA	NA	NA	0	NA	NA	0	NA	NA	NA	NA	1	y	NA	NA	NA	0	NA	NA	0	NA	NA	NA	NA	NA	0	NA	NA	NA	NA	NA
188	1	clcc	55	12	oui	clin	0	NA	1	1	0	NA	0	NA	NA	0	0	NA	NA	NA	NA	0	NA	NA	0	NA	NA	NA	NA	0	NA	NA	NA	NA	0	NA	NA	0	NA	NA	NA	NA	NA	0	NA	NA	NA	NA	NA
55	1	clcc	68	27	non	depistage	1	1	0	NA	0	NA	0	NA	NA	0	0	NA	NA	NA	NA	1	y	NA	0	NA	NA	NA	NA	1	y	NA	NA	NA	0	NA	NA	0	NA	NA	NA	NA	NA	0	NA	NA	NA	NA	NA
79	1	clcc	62	17	non	depistage	1	1	1	2	0	NA	0	NA	NA	0	0	NA	NA	NA	NA	1	y	NA	0	NA	NA	NA	NA	1	y	NA	NA	NA	1	y	NA	0	NA	NA	NA	NA	NA	0	NA	NA	NA	NA	NA
260	1	clcc	65	7	non	radio	1	1	0	NA	0	NA	0	NA	NA	0	0	NA	NA	NA	NA	0	NA	NA	0	NA	NA	NA	NA	0	NA	NA	NA	NA	0	NA	NA	0	NA	NA	NA	NA	NA	0	NA	NA	NA	NA	NA
80	1	clcc	45	23	oui	radio	1	1	1	1	0	NA	0	NA	NA	0	1	y	NA	NA	NA	0	NA	NA	0	NA	NA	NA	NA	1	y	NA	NA	NA	1	y	NA	0	NA	NA	NA	NA	NA	0	NA	NA	NA	NA	NA
97	1	clcc	52	4	oui	depistage	1	1	0	NA	0	NA	0	NA	NA	0	1	y	NA	NA	NA	0	NA	NA	0	NA	NA	NA	NA	1	y	NA	NA	NA	0	NA	NA	0	NA	NA	NA	NA	NA	0	NA	NA	NA	NA	NA
217	1	clcc	80	37	non	radio	1	1	0	NA	0	NA	0	NA	NA	0	1	y	NA	NA	NA	0	NA	NA	0	NA	NA	NA	NA	1	y	NA	NA	NA	0	NA	NA	0	NA	NA	NA	NA	NA	0	NA	NA	NA	NA	NA
264	1	clcc	44	24	oui	radio	0	NA	1	1	0	NA	0	NA	NA	0	1	y	NA	NA	NA	0	NA	NA	0	NA	NA	NA	NA	1	y	NA	NA	NA	0	NA	NA	0	NA	NA	NA	NA	NA	0	NA	NA	NA	NA	NA
280	1	clcc	67	47	non	depistage	1	1	0	NA	0	NA	0	NA	NA	0	1	y	NA	NA	NA	1	y	NA	0	NA	NA	NA	NA	1	y	NA	NA	NA	1	y	NA	0	NA	NA	NA	NA	NA	0	NA	NA	NA	NA	NA
133	1	clcc	41	51	oui	radio	1	1	1	1	0	NA	0	NA	NA	0	1	y	NA	NA	NA	0	NA	NA	0	NA	NA	NA	NA	1	y	NA	NA	NA	0	NA	NA	0	NA	NA	NA	NA	NA	1	y	NA	NA	NA	NA
141	1	clcc	44	8	oui	clin	1	1	1	1	0	NA	0	NA	NA	0	1	y	NA	NA	NA	0	NA	NA	0	NA	NA	NA	NA	1	y	NA	NA	NA	0	NA	NA	0	NA	NA	NA	NA	NA	0	NA	NA	NA	NA	NA
88	1	clcc	48	50	oui	clin	1	1	1	1	0	NA	0	NA	NA	0	1	y	NA	NA	NA	0	NA	NA	0	NA	NA	NA	NA	1	y	NA	NA	NA	0	NA	NA	0	NA	NA	NA	NA	NA	0	NA	NA	NA	NA	NA
246	1	clcc	43	23	oui	clin	1	1	0	NA	0	NA	0	NA	NA	0	1	y	NA	NA	NA	0	NA	NA	0	NA	NA	NA	NA	1	y	NA	NA	NA	0	NA	NA	0	NA	NA	NA	NA	NA	1	y	NA	NA	NA	NA
81	1	clcc	77	19	non	clin	1	1	0	NA	0	NA	0	NA	NA	0	1	y	NA	NA	NA	0	NA	NA	0	NA	NA	NA	NA	1	y	NA	NA	NA	0	NA	NA	0	NA	NA	NA	NA	NA	0	NA	NA	NA	NA	NA
106	1	clcc	53	11	oui	radio	0	NA	1	1	0	NA	0	NA	NA	0	1	y	NA	NA	NA	0	NA	NA	0	NA	NA	NA	NA	1	y	NA	NA	NA	0	NA	NA	0	NA	NA	NA	NA	NA	0	NA	NA	NA	NA	NA
34	1	clcc	51	47	oui	clin	0	NA	1	2	0	NA	0	NA	NA	0	1	y	y	NA	NA	0	NA	NA	0	NA	NA	NA	NA	1	y	y	NA	NA	1	y	NA	0	NA	NA	NA	NA	NA	0	NA	NA	NA	NA	NA
135	1	clcc	42	4	non	clin	1	1	0	NA	0	NA	0	NA	NA	0	1	y	NA	NA	NA	0	NA	NA	0	NA	NA	NA	NA	1	y	NA	NA	NA	0	NA	NA	0	NA	NA	NA	NA	NA	0	NA	NA	NA	NA	NA
257	1	clcc	61	48	non	depistage	1	1	1	1	0	NA	0	NA	NA	0	0	NA	NA	NA	NA	1	y	NA	0	NA	NA	NA	NA	1	y	NA	NA	NA	0	NA	NA	0	NA	NA	NA	NA	NA	0	NA	NA	NA	NA	NA
152	1	clcc	42	8	oui	clin	1	1	1	1	0	NA	0	NA	NA	0	1	y	NA	NA	NA	0	NA	NA	0	NA	NA	NA	NA	1	y	NA	NA	NA	0	NA	NA	0	NA	NA	NA	NA	NA	0	NA	NA	NA	NA	NA
118	1	clcc	74	4	non	depistage	1	1	0	NA	0	NA	0	NA	NA	0	0	NA	NA	NA	NA	1	y	NA	0	NA	NA	NA	NA	1	y	NA	NA	NA	0	NA	NA	0	NA	NA	NA	NA	NA	0	NA	NA	NA	NA	NA
136	1	clcc	49	19	oui	radio	1	1	0	NA	0	NA	0	NA	NA	0	1	y	NA	NA	NA	0	NA	NA	0	NA	NA	NA	NA	1	y	NA	NA	NA	0	NA	NA	0	NA	NA	NA	NA	NA	0	NA	NA	NA	NA	NA
197	1	clcc	47	24	oui	radio	1	1	1	1	0	NA	0	NA	NA	0	1	y	NA	NA	NA	0	NA	NA	0	NA	NA	NA	NA	1	y	NA	NA	NA	1	y	NA	0	NA	NA	NA	NA	NA	0	NA	NA	NA	NA	NA
196	1	clcc	71	4	non	clin	0	NA	0	NA	0	NA	0	NA	NA	0	1	y	NA	NA	NA	0	NA	NA	0	NA	NA	NA	NA	1	y	NA	NA	NA	0	NA	NA	0	NA	NA	NA	NA	NA	0	NA	NA	NA	NA	NA
105	1	clcc	53	27	oui	clin	1	5	1	1	0	NA	0	NA	NA	0	1	y	NA	NA	NA	0	NA	NA	0	NA	NA	NA	NA	1	y	NA	NA	NA	0	NA	NA	0	NA	NA	NA	NA	NA	0	NA	NA	NA	NA	NA
117	1	clcc	75	24	non	radio	1	2	0	NA	0	NA	0	NA	NA	0	1	y	NA	NA	NA	0	NA	NA	0	NA	NA	NA	NA	1	y	NA	NA	NA	0	NA	NA	0	NA	NA	NA	NA	NA	0	NA	NA	NA	NA	NA
137	1	clcc	81	3	non	radio	0	NA	1	1	0	NA	0	NA	NA	0	1	y	NA	NA	NA	0	NA	NA	0	NA	NA	NA	NA	1	y	NA	NA	NA	0	NA	NA	0	NA	NA	NA	NA	NA	0	NA	NA	NA	NA	NA
181	1	clcc	81	7	non	clin	0	NA	1	1	0	NA	0	NA	NA	0	1	y	NA	NA	NA	0	NA	NA	0	NA	NA	NA	NA	1	y	NA	NA	NA	0	NA	NA	0	NA	NA	NA	NA	NA	0	NA	NA	NA	NA	NA
501	4	chu	55	10	non	clin	1	1	0	NA	0	NA	0	NA	NA	0	0	NA	NA	NA	NA	0	NA	NA	0	NA	NA	NA	NA	0	NA	NA	NA	NA	0	NA	NA	0	NA	NA	NA	NA	NA	0	NA	NA	NA	NA	NA
271	1	clcc	61	18	non	depistage	1	2	0	NA	0	NA	0	NA	NA	0	0	NA	NA	NA	NA	1	y	NA	0	NA	NA	NA	NA	1	y	NA	NA	NA	1	y	NA	0	NA	NA	NA	NA	NA	0	NA	NA	NA	NA	NA
307	1	clcc	72	10	non	radio	0	NA	0	NA	0	NA	0	NA	NA	0	1	y	NA	NA	NA	0	NA	NA	0	NA	NA	NA	NA	1	y	NA	NA	NA	0	NA	NA	0	NA	NA	NA	NA	NA	0	NA	NA	NA	NA	NA
516	6	ch	44	7	oui	radio	1	1	1	1	0	NA	0	NA	NA	0	0	NA	NA	NA	NA	0	NA	NA	0	NA	NA	NA	NA	0	NA	NA	NA	NA	0	NA	NA	0	NA	NA	NA	NA	NA	0	NA	NA	NA	NA	NA
150	1	clcc	67	8	non	radio	1	1	1	1	0	NA	0	NA	NA	0	1	y	NA	NA	NA	0	NA	NA	1	y	NA	NA	NA	1	y	NA	NA	NA	0	NA	NA	0	NA	NA	NA	NA	NA	0	NA	NA	NA	NA	NA
505	4	chu	44	3	oui	radio	0	NA	1	1	0	NA	0	NA	NA	0	0	NA	NA	NA	NA	1	y	NA	0	NA	NA	NA	NA	1	y	NA	NA	NA	0	NA	NA	0	NA	NA	NA	NA	NA	0	NA	NA	NA	NA	NA
434	2	clcc	60	22	non	depistage	1	1	0	NA	0	NA	0	NA	NA	0	0	NA	NA	NA	NA	1	y	NA	0	NA	NA	NA	NA	1	y	y	NA	NA	0	NA	NA	0	NA	NA	NA	NA	NA	0	NA	NA	NA	NA	NA
203	1	clcc	38	24	non	clin	0	NA	1	1	0	NA	0	NA	NA	0	1	y	NA	NA	NA	0	NA	NA	0	NA	NA	NA	NA	1	y	NA	NA	NA	0	NA	NA	0	NA	NA	NA	NA	NA	0	NA	NA	NA	NA	NA
328	1	clcc	64	6	non	depistage	1	1	0	NA	0	NA	0	NA	NA	0	0	NA	NA	NA	NA	1	y	NA	0	NA	NA	NA	NA	1	y	NA	NA	NA	0	NA	NA	0	NA	NA	NA	NA	NA	0	NA	NA	NA	NA	NA
287	1	clcc	67	11	non	depistage	0	NA	1	1	0	NA	0	NA	NA	0	0	NA	NA	NA	NA	1	y	NA	0	NA	NA	NA	NA	1	y	y	NA	NA	1	y	NA	0	NA	NA	NA	NA	NA	0	NA	NA	NA	NA	NA
518	6	ch	67	2	non	depistage	0	NA	0	NA	0	NA	0	NA	NA	0	0	NA	NA	NA	NA	0	NA	NA	0	NA	NA	NA	NA	0	NA	NA	NA	NA	0	NA	NA	0	NA	NA	NA	NA	NA	0	NA	NA	NA	NA	NA
182	1	clcc	63	4	non	clin	0	NA	1	1	0	NA	0	NA	NA	0	1	y	NA	NA	NA	0	NA	NA	0	NA	NA	NA	NA	1	y	NA	NA	NA	0	NA	NA	0	NA	NA	NA	NA	NA	0	NA	NA	NA	NA	NA
214	1	clcc	59	9	non	radio	0	NA	0	NA	0	NA	0	NA	NA	0	1	y	NA	NA	NA	0	NA	NA	0	NA	NA	NA	NA	1	y	NA	NA	NA	0	NA	NA	0	NA	NA	NA	NA	NA	0	NA	NA	NA	NA	NA
167	1	clcc	42	16	oui	clin	1	1	0	NA	0	NA	0	NA	NA	0	1	y	NA	NA	NA	0	NA	NA	0	NA	NA	NA	NA	1	y	NA	NA	NA	0	NA	NA	0	NA	NA	NA	NA	NA	0	NA	NA	NA	NA	NA
187	1	clcc	43	7	oui	clin	1	1	1	1	1	1	0	NA	NA	0	1	y	NA	NA	NA	0	NA	NA	0	NA	NA	NA	NA	1	y	NA	NA	NA	0	NA	NA	0	NA	NA	NA	NA	NA	0	NA	NA	NA	NA	NA
242	1	clcc	60	20	non	clin	0	NA	1	1	0	NA	0	NA	NA	0	1	y	NA	NA	NA	0	NA	NA	0	NA	NA	NA	NA	1	y	NA	NA	NA	1	y	NA	0	NA	NA	NA	NA	NA	0	NA	NA	NA	NA	NA
352	1	clcc	54	24	oui	clin	1	1	0	NA	0	NA	0	NA	NA	0	1	y	NA	NA	NA	0	NA	NA	0	NA	NA	NA	NA	1	y	NA	NA	NA	0	NA	NA	0	NA	NA	NA	NA	NA	0	NA	NA	NA	NA	NA
240	1	clcc	47	24	oui	radio	0	NA	0	NA	0	NA	0	NA	NA	0	1	y	NA	NA	NA	0	NA	NA	0	NA	NA	NA	NA	1	y	NA	NA	NA	0	NA	NA	0	NA	NA	NA	NA	NA	0	NA	NA	NA	NA	NA
268	1	clcc	83	4	non	clin	1	1	0	NA	0	NA	0	NA	NA	0	1	y	NA	NA	NA	0	NA	NA	0	NA	NA	NA	NA	1	y	NA	NA	NA	0	NA	NA	0	NA	NA	NA	NA	NA	0	NA	NA	NA	NA	NA
159	1	clcc	33	0	oui	clin	1	1	0	NA	0	NA	0	NA	NA	0	1	y	NA	NA	NA	0	NA	NA	0	NA	NA	NA	NA	1	y	NA	NA	NA	0	NA	NA	0	NA	NA	NA	NA	NA	0	NA	NA	NA	NA	NA
408	1	clcc	78	7	non	radio	1	2	0	NA	0	NA	0	NA	NA	0	1	y	NA	NA	NA	0	NA	NA	0	NA	NA	NA	NA	1	y	NA	NA	NA	0	NA	NA	0	NA	NA	NA	NA	NA	0	NA	NA	NA	NA	NA
178	1	clcc	66	11	non	depistage	1	1	0	NA	0	NA	0	NA	NA	0	0	NA	NA	NA	NA	1	y	NA	0	NA	NA	NA	NA	1	y	NA	NA	NA	0	NA	NA	0	NA	NA	NA	NA	NA	0	NA	NA	NA	NA	NA
256	1	clcc	69	8	non	depistage	1	1	1	2	0	NA	0	NA	NA	0	0	NA	NA	NA	NA	1	y	NA	0	NA	NA	NA	NA	1	y	NA	NA	NA	0	NA	NA	0	NA	NA	NA	NA	NA	0	NA	NA	NA	NA	NA
216	1	clcc	65	41	non	clin	1	1	0	NA	0	NA	0	NA	NA	0	1	y	NA	NA	NA	0	NA	NA	0	NA	NA	NA	NA	1	y	NA	NA	NA	1	y	NA	0	NA	NA	NA	NA	NA	0	NA	NA	NA	NA	NA
337	1	clcc	75	11	non	clin	1	1	0	NA	0	NA	0	NA	NA	0	1	y	NA	NA	NA	0	NA	NA	0	NA	NA	NA	NA	1	y	NA	NA	NA	0	NA	NA	0	NA	NA	NA	NA	NA	0	NA	NA	NA	NA	NA
191	1	clcc	47	9	non	clin	1	1	1	1	0	NA	0	NA	NA	0	1	y	NA	NA	NA	0	NA	NA	0	NA	NA	NA	NA	1	y	NA	NA	NA	0	NA	NA	0	NA	NA	NA	NA	NA	0	NA	NA	NA	NA	NA
127	1	clcc	65	25	non	radio	0	NA	1	2	0	NA	0	NA	NA	0	1	y	NA	NA	NA	0	NA	NA	0	NA	NA	NA	NA	1	y	NA	NA	NA	0	NA	NA	0	NA	NA	NA	NA	NA	0	NA	NA	NA	NA	NA
366	1	clcc	45	15	non	radio	1	1	1	1	0	NA	0	NA	NA	0	1	y	NA	NA	NA	0	NA	NA	0	NA	NA	NA	NA	1	y	NA	NA	NA	0	NA	NA	0	NA	NA	NA	NA	NA	0	NA	NA	NA	NA	NA
241	1	clcc	65	6	non	depistage	1	1	0	NA	0	NA	0	NA	NA	0	0	NA	NA	NA	NA	1	y	NA	0	NA	NA	NA	NA	1	y	NA	NA	NA	1	y	NA	0	NA	NA	NA	NA	NA	0	NA	NA	NA	NA	NA
195	1	clcc	46	22	non	radio	1	1	1	1	0	NA	0	NA	NA	0	1	y	NA	NA	NA	0	NA	NA	0	NA	NA	NA	NA	1	y	y	NA	NA	0	NA	NA	0	NA	NA	NA	NA	NA	0	NA	NA	NA	NA	NA
564	7	ch	75	9	non	depistage	0	NA	0	NA	0	NA	0	NA	NA	0	0	NA	NA	NA	NA	1	y	NA	0	NA	NA	NA	NA	1	y	NA	NA	NA	0	NA	NA	0	NA	NA	NA	NA	NA	0	NA	NA	NA	NA	NA
335	1	clcc	58	50	non	radio	1	1	1	1	0	NA	0	NA	NA	0	1	y	NA	NA	NA	0	NA	NA	0	NA	NA	NA	NA	1	y	NA	NA	NA	0	NA	NA	0	NA	NA	NA	NA	NA	0	NA	NA	NA	NA	NA
550	7	ch	70	0	non	depistage	1	2	0	NA	0	NA	0	NA	NA	0	0	NA	NA	NA	NA	1	y	NA	0	NA	NA	NA	NA	1	y	NA	NA	NA	0	NA	NA	0	NA	NA	NA	NA	NA	0	NA	NA	NA	NA	NA
311	1	clcc	76	11	non	radio	1	1	0	NA	0	NA	0	NA	NA	0	1	y	NA	NA	NA	0	NA	NA	0	NA	NA	NA	NA	1	y	NA	NA	NA	0	NA	NA	0	NA	NA	NA	NA	NA	0	NA	NA	NA	NA	NA
301	1	clcc	74	11	non	clin	0	NA	0	NA	0	NA	0	NA	NA	0	1	y	NA	NA	NA	0	NA	NA	0	NA	NA	NA	NA	1	y	NA	NA	NA	0	NA	NA	0	NA	NA	NA	NA	NA	0	NA	NA	NA	NA	NA
265	1	clcc	65	26	non	depistage	0	NA	1	1	0	NA	0	NA	NA	0	0	NA	NA	NA	NA	1	y	NA	0	NA	NA	NA	NA	1	y	NA	NA	NA	0	NA	NA	0	NA	NA	NA	NA	NA	0	NA	NA	NA	NA	NA
243	1	clcc	54	26	non	clin	1	1	1	1	0	NA	0	NA	NA	0	1	y	NA	NA	NA	0	NA	NA	0	NA	NA	NA	NA	1	y	NA	NA	NA	0	NA	NA	0	NA	NA	NA	NA	NA	0	NA	NA	NA	NA	NA
158	1	clcc	57	27	oui	clin	1	1	1	1	0	NA	0	NA	NA	0	1	y	NA	NA	NA	0	NA	NA	0	NA	NA	NA	NA	1	y	NA	NA	NA	0	NA	NA	0	NA	NA	NA	NA	NA	0	NA	NA	NA	NA	NA
313	1	clcc	51	24	oui	radio	1	1	0	NA	0	NA	0	NA	NA	0	1	y	NA	NA	NA	0	NA	NA	0	NA	NA	NA	NA	1	y	NA	NA	NA	0	NA	NA	0	NA	NA	NA	NA	NA	0	NA	NA	NA	NA	NA
551	7	ch	74	12	non	clin	1	2	0	NA	0	NA	0	NA	NA	0	0	NA	NA	NA	NA	0	NA	NA	0	NA	NA	NA	NA	0	NA	NA	NA	NA	0	NA	NA	0	NA	NA	NA	NA	NA	0	NA	NA	NA	NA	NA
324	1	clcc	46	60	oui	radio	0	NA	0	NA	0	NA	0	NA	NA	0	0	NA	NA	NA	NA	0	NA	NA	0	NA	NA	NA	NA	0	NA	NA	NA	NA	0	NA	NA	0	NA	NA	NA	NA	NA	0	NA	NA	NA	NA	NA
103	1	clcc	54	25	oui	clin	1	1	1	2	0	NA	0	NA	NA	0	1	y	NA	NA	NA	0	NA	NA	0	NA	NA	NA	NA	1	y	NA	NA	NA	0	NA	NA	0	NA	NA	NA	NA	NA	0	NA	NA	NA	NA	NA
272	1	clcc	69	7	non	radio	0	NA	1	1	0	NA	0	NA	NA	0	1	y	NA	NA	NA	0	NA	NA	0	NA	NA	NA	NA	1	y	NA	NA	NA	1	y	NA	0	NA	NA	NA	NA	NA	0	NA	NA	NA	NA	NA
215	1	clcc	79	7	non	clin	0	NA	1	1	0	NA	0	NA	NA	0	1	y	NA	NA	NA	0	NA	NA	0	NA	NA	NA	NA	1	y	NA	NA	NA	0	NA	NA	0	NA	NA	NA	NA	NA	0	NA	NA	NA	NA	NA
289	1	clcc	60	5	oui	radio	1	1	0	NA	0	NA	0	NA	NA	0	1	y	NA	NA	NA	0	NA	NA	0	NA	NA	NA	NA	1	y	NA	NA	NA	1	y	NA	0	NA	NA	NA	NA	NA	0	NA	NA	NA	NA	NA
295	1	clcc	72	4	non	depistage	1	1	0	NA	0	NA	0	NA	NA	0	0	NA	NA	NA	NA	1	y	NA	0	NA	NA	NA	NA	1	y	NA	NA	NA	0	NA	NA	0	NA	NA	NA	NA	NA	0	NA	NA	NA	NA	NA
180	1	clcc	65	26	non	depistage	1	1	0	NA	0	NA	0	NA	NA	0	0	NA	NA	NA	NA	1	y	NA	0	NA	NA	NA	NA	1	y	NA	NA	NA	0	NA	NA	0	NA	NA	NA	NA	NA	0	NA	NA	NA	NA	NA
396	1	clcc	71	4	non	radio	0	NA	1	1	0	NA	0	NA	NA	0	1	y	NA	NA	NA	0	NA	NA	0	NA	NA	NA	NA	1	y	NA	NA	NA	0	NA	NA	0	NA	NA	NA	NA	NA	0	NA	NA	NA	NA	NA
251	1	clcc	81	9	non	radio	1	1	0	NA	0	NA	0	NA	NA	0	1	y	NA	NA	NA	0	NA	NA	0	NA	NA	NA	NA	1	y	NA	NA	NA	0	NA	NA	0	NA	NA	NA	NA	NA	0	NA	NA	NA	NA	NA
380	1	clcc	72	23	non	radio	0	NA	1	1	0	NA	0	NA	NA	0	1	y	NA	NA	NA	0	NA	NA	0	NA	NA	NA	NA	1	y	NA	NA	NA	0	NA	NA	0	NA	NA	NA	NA	NA	0	NA	NA	NA	NA	NA
339	1	clcc	71	15	non	radio	1	1	0	NA	0	NA	0	NA	NA	0	1	y	NA	NA	NA	0	NA	NA	0	NA	NA	NA	NA	1	y	NA	NA	NA	0	NA	NA	0	NA	NA	NA	NA	NA	0	NA	NA	NA	NA	NA
371	1	clcc	66	27	non	radio	1	1	0	NA	0	NA	0	NA	NA	0	1	y	NA	NA	NA	0	NA	NA	0	NA	NA	NA	NA	1	y	NA	NA	NA	1	y	NA	0	NA	NA	NA	NA	NA	0	NA	NA	NA	NA	NA
226	1	clcc	41	18	oui	clin	1	2	0	NA	0	NA	0	NA	NA	0	0	NA	NA	NA	NA	0	NA	NA	0	NA	NA	NA	NA	0	NA	NA	NA	NA	0	NA	NA	0	NA	NA	NA	NA	NA	1	y	NA	NA	NA	NA
530	6	ch	87	2	non	clin	1	1	0	NA	0	NA	0	NA	NA	0	1	y	NA	NA	NA	0	NA	NA	0	NA	NA	NA	NA	1	y	NA	NA	NA	0	NA	NA	0	NA	NA	NA	NA	NA	1	y	NA	NA	NA	NA
229	1	clcc	53	7	oui	radio	0	NA	1	1	0	NA	0	NA	NA	0	1	y	NA	NA	NA	0	NA	NA	0	NA	NA	NA	NA	1	y	NA	NA	NA	1	y	NA	0	NA	NA	NA	NA	NA	0	NA	NA	NA	NA	NA
326	1	clcc	50	11	oui	radio	0	NA	1	1	0	NA	0	NA	NA	0	1	y	NA	NA	NA	0	NA	NA	0	NA	NA	NA	NA	1	y	NA	NA	NA	0	NA	NA	0	NA	NA	NA	NA	NA	0	NA	NA	NA	NA	NA
331	1	clcc	60	26	oui	radio	1	1	1	1	0	NA	0	NA	NA	0	1	y	NA	NA	NA	0	NA	NA	0	NA	NA	NA	NA	1	y	NA	NA	NA	0	NA	NA	0	NA	NA	NA	NA	NA	0	NA	NA	NA	NA	NA
373	1	clcc	50	33	oui	depistage	1	1	1	1	0	NA	0	NA	NA	0	0	NA	NA	NA	NA	1	y	NA	0	NA	NA	NA	NA	1	y	NA	NA	NA	1	y	NA	0	NA	NA	NA	NA	NA	0	NA	NA	NA	NA	NA
511	4	chu	66	12	non	depistage	0	NA	0	NA	0	NA	0	NA	NA	0	1	y	NA	NA	NA	1	NA	NA	0	NA	NA	NA	NA	1	y	NA	NA	NA	0	NA	NA	0	NA	NA	NA	NA	NA	0	NA	NA	NA	NA	NA
520	6	ch	64	2	oui	clin	0	NA	1	1	0	NA	0	NA	NA	0	1	y	NA	NA	NA	0	NA	NA	0	NA	NA	NA	NA	1	y	NA	NA	NA	0	NA	NA	0	NA	NA	NA	NA	NA	0	NA	NA	NA	NA	NA
377	1	clcc	61	14	oui	depistage	1	1	0	NA	0	NA	0	NA	NA	0	0	NA	NA	NA	NA	1	y	NA	0	NA	NA	NA	NA	1	y	NA	NA	NA	1	y	NA	0	NA	NA	NA	NA	NA	0	NA	NA	NA	NA	NA
368	1	clcc	63	4	oui	radio	1	1	1	1	0	NA	0	NA	NA	0	1	y	NA	NA	NA	0	NA	NA	0	NA	NA	NA	NA	1	y	NA	NA	NA	0	NA	NA	0	NA	NA	NA	NA	NA	0	NA	NA	NA	NA	NA
340	1	clcc	42	9	oui	radio	0	NA	0	NA	0	NA	0	NA	NA	0	1	y	NA	NA	NA	0	NA	NA	0	NA	NA	NA	NA	1	y	NA	NA	NA	0	NA	NA	0	NA	NA	NA	NA	NA	0	NA	NA	NA	NA	NA
219	1	clcc	58	18	oui	clin	1	1	1	1	0	NA	0	NA	NA	0	1	y	NA	NA	NA	0	NA	NA	0	NA	NA	NA	NA	1	y	NA	NA	NA	0	NA	NA	0	NA	NA	NA	NA	NA	0	NA	NA	NA	NA	NA
312	1	clcc	43	32	non	clin	1	1	0	NA	0	NA	0	NA	NA	0	1	y	NA	NA	NA	0	NA	NA	0	NA	NA	NA	NA	1	y	NA	NA	NA	0	NA	NA	0	NA	NA	NA	NA	NA	0	NA	NA	NA	NA	NA
416	1	clcc	72	26	non	depistage	1	1	0	NA	0	NA	0	NA	NA	0	0	NA	NA	NA	NA	1	y	NA	0	NA	NA	NA	NA	1	y	NA	NA	NA	0	NA	NA	0	NA	NA	NA	NA	NA	0	NA	NA	NA	NA	NA
553	7	ch	53	6	oui	clin	1	1	0	NA	0	NA	1	1	NA	0	0	NA	NA	NA	NA	0	y	NA	0	NA	NA	NA	NA	1	y	NA	NA	NA	0	y	NA	0	NA	NA	NA	NA	NA	0	NA	NA	NA	NA	NA
288	1	clcc	52	45	oui	depistage	1	1	0	NA	0	NA	0	NA	NA	0	0	NA	NA	NA	NA	1	y	NA	0	NA	NA	NA	NA	1	y	NA	NA	NA	0	NA	NA	0	NA	NA	NA	NA	NA	0	NA	NA	NA	NA	NA
249	1	clcc	64	35	non	depistage	1	1	0	NA	0	NA	0	NA	NA	0	0	NA	NA	NA	NA	1	y	NA	1	y	NA	NA	NA	1	y	NA	NA	NA	0	NA	NA	0	NA	NA	NA	NA	NA	0	NA	NA	NA	NA	NA
372	1	clcc	60	7	non	clin	1	1	1	1	0	NA	0	NA	NA	0	1	y	NA	NA	NA	0	NA	NA	0	NA	NA	NA	NA	1	y	NA	NA	NA	0	NA	NA	0	NA	NA	NA	NA	NA	0	NA	NA	NA	NA	NA
276	1	clcc	61	24	non	clin	1	1	0	NA	0	NA	0	NA	NA	0	1	y	NA	NA	NA	0	NA	NA	0	NA	NA	NA	NA	1	y	NA	NA	NA	0	NA	NA	0	NA	NA	NA	NA	NA	0	NA	NA	NA	NA	NA
244	1	clcc	57	9	oui	clin	1	1	1	1	0	NA	0	NA	NA	0	1	y	NA	NA	NA	0	NA	NA	0	NA	NA	NA	NA	1	y	NA	NA	NA	0	NA	NA	0	NA	NA	NA	NA	NA	0	NA	NA	NA	NA	NA
370	1	clcc	61	9	oui	radio	1	1	1	1	0	NA	0	NA	NA	0	1	y	NA	NA	NA	0	NA	NA	0	NA	NA	NA	NA	1	y	NA	NA	NA	1	y	NA	0	NA	NA	NA	NA	NA	0	NA	NA	NA	NA	NA
392	1	clcc	50	43	oui	depistage	1	1	1	2	0	NA	0	NA	NA	0	0	NA	NA	NA	NA	1	y	NA	0	NA	NA	NA	NA	1	y	NA	NA	NA	0	NA	NA	0	NA	NA	NA	NA	NA	0	NA	NA	NA	NA	NA
422	1	clcc	70	10	non	radio	0	NA	1	1	0	NA	0	NA	NA	0	1	y	NA	NA	NA	0	NA	NA	0	NA	NA	NA	NA	1	y	NA	NA	NA	0	NA	NA	0	NA	NA	NA	NA	NA	1	y	NA	NA	NA	NA
412	1	clcc	46	11	oui	radio	1	1	0	NA	0	NA	0	NA	NA	0	1	y	NA	NA	NA	0	NA	NA	0	NA	NA	NA	NA	1	y	NA	NA	NA	0	NA	NA	0	NA	NA	NA	NA	NA	0	NA	NA	NA	NA	NA
431	1	clcc	56	0	oui	radio	1	1	1	1	0	NA	0	NA	NA	0	1	y	NA	NA	NA	0	NA	NA	0	NA	NA	NA	NA	1	y	NA	NA	NA	0	NA	NA	0	NA	NA	NA	NA	NA	0	NA	NA	NA	NA	NA
529	6	ch	42	6	oui	radio	0	NA	0	NA	0	NA	0	NA	NA	0	1	y	NA	NA	NA	0	NA	NA	0	NA	NA	NA	NA	0	NA	NA	NA	NA	0	NA	NA	0	NA	NA	NA	NA	NA	0	NA	NA	NA	NA	NA
427	1	clcc	47	18	oui	clin	1	1	1	2	0	NA	0	NA	NA	0	0	NA	NA	NA	NA	0	NA	NA	0	NA	NA	NA	NA	1	y	NA	NA	NA	0	NA	NA	0	NA	NA	NA	NA	NA	0	NA	NA	NA	NA	NA
344	1	clcc	58	6	oui	radio	1	1	0	NA	0	NA	0	NA	NA	0	1	y	NA	NA	NA	0	NA	NA	0	NA	NA	NA	NA	1	y	NA	NA	NA	1	y	NA	0	NA	NA	NA	NA	NA	0	NA	NA	NA	NA	NA
411	1	clcc	53	26	oui	radio	1	1	1	1	0	NA	0	NA	NA	0	1	y	NA	NA	NA	0	NA	NA	0	NA	NA	NA	NA	1	y	NA	NA	NA	1	y	NA	0	NA	NA	NA	NA	NA	0	NA	NA	NA	NA	NA
330	1	clcc	78	40	non	clin	1	1	0	NA	0	NA	0	NA	NA	0	1	y	NA	NA	NA	0	NA	NA	0	NA	NA	NA	NA	1	y	NA	NA	NA	0	NA	NA	0	NA	NA	NA	NA	NA	0	NA	NA	NA	NA	NA
386	1	clcc	59	20	oui	radio	1	1	1	1	0	NA	0	NA	NA	0	1	y	NA	NA	NA	0	NA	NA	0	NA	NA	NA	NA	1	y	NA	NA	NA	0	NA	NA	0	NA	NA	NA	NA	NA	0	NA	NA	NA	NA	NA
367	1	clcc	29	40	oui	clin	1	1	0	NA	0	NA	0	NA	NA	0	1	y	NA	NA	NA	0	NA	NA	0	NA	NA	NA	NA	1	y	NA	NA	NA	0	NA	NA	0	NA	NA	NA	NA	NA	0	NA	NA	NA	NA	NA
278	1	clcc	59	9	oui	depistage	0	NA	0	NA	0	NA	0	NA	NA	0	0	NA	NA	NA	NA	1	y	NA	0	NA	NA	NA	NA	1	y	NA	NA	NA	1	y	NA	0	NA	NA	NA	NA	NA	0	NA	NA	NA	NA	NA
406	1	clcc	45	22	oui	clin	1	1	0	NA	0	NA	0	NA	NA	0	1	y	NA	NA	NA	0	NA	NA	0	NA	NA	NA	NA	1	y	NA	NA	NA	0	NA	NA	0	NA	NA	NA	NA	NA	0	NA	NA	NA	NA	NA
281	1	clcc	62	11	non	radio	0	NA	1	1	0	NA	0	NA	NA	0	1	y	NA	NA	NA	0	NA	NA	0	NA	NA	NA	NA	1	y	NA	NA	NA	1	y	NA	0	NA	NA	NA	NA	NA	0	NA	NA	NA	NA	NA
275	1	clcc	65	4	non	depistage	1	1	1	1	0	NA	0	NA	NA	0	0	NA	NA	NA	NA	1	y	NA	0	NA	NA	NA	NA	1	y	NA	NA	NA	0	NA	NA	0	NA	NA	NA	NA	NA	0	NA	NA	NA	NA	NA
382	1	clcc	69	9	non	depistage	1	1	1	2	0	NA	0	NA	NA	0	0	NA	NA	NA	NA	1	y	NA	0	NA	NA	NA	NA	1	y	NA	NA	NA	1	y	NA	0	NA	NA	NA	NA	NA	0	NA	NA	NA	NA	NA
273	1	clcc	83	26	non	clin	1	2	0	NA	0	NA	0	NA	NA	0	1	y	NA	NA	NA	0	NA	NA	0	NA	NA	NA	NA	1	y	NA	NA	NA	0	NA	NA	0	NA	NA	NA	NA	NA	0	NA	NA	NA	NA	NA
397	1	clcc	57	4	non	radio	1	1	0	NA	0	NA	0	NA	NA	0	1	y	NA	NA	NA	0	NA	NA	0	NA	NA	NA	NA	1	y	NA	NA	NA	0	NA	NA	0	NA	NA	NA	NA	NA	0	NA	NA	NA	NA	NA
430	1	clcc	56	24	oui	radio	0	NA	1	1	0	NA	0	NA	NA	0	1	y	NA	NA	NA	0	NA	NA	0	NA	NA	NA	NA	0	NA	NA	NA	NA	0	NA	NA	0	NA	NA	NA	NA	NA	0	NA	NA	NA	NA	NA
558	7	ch	66	6	non	radio	0	NA	1	1	0	NA	0	NA	NA	0	0	NA	NA	NA	NA	0	NA	NA	0	NA	NA	NA	NA	0	NA	NA	NA	NA	1	y	NA	0	NA	NA	NA	NA	NA	0	NA	NA	NA	NA	NA
420	1	clcc	49	43	oui	clin	1	1	1	1	0	NA	0	NA	NA	0	1	y	NA	NA	NA	0	NA	NA	0	NA	NA	NA	NA	1	y	NA	NA	NA	1	y	NA	0	NA	NA	NA	NA	NA	0	NA	NA	NA	NA	NA
365	1	clcc	52	21	oui	radio	0	NA	0	NA	0	NA	0	NA	NA	0	0	NA	NA	NA	NA	0	NA	NA	0	NA	NA	NA	NA	0	NA	NA	NA	NA	0	NA	NA	0	NA	NA	NA	NA	NA	0	NA	NA	NA	NA	NA
233	1	clcc	64	35	non	clin	1	2	0	NA	0	NA	0	NA	NA	0	1	y	NA	NA	NA	0	NA	NA	0	NA	NA	NA	NA	1	y	NA	NA	NA	0	NA	NA	0	NA	NA	NA	NA	NA	0	NA	NA	NA	NA	NA
424	1	clcc	63	11	non	depistage	1	1	1	1	0	NA	0	NA	NA	0	1	y	NA	NA	NA	0	NA	NA	0	NA	NA	NA	NA	1	y	NA	NA	NA	0	NA	NA	0	NA	NA	NA	NA	NA	0	NA	NA	NA	NA	NA
401	1	clcc	47	26	oui	radio	1	1	0	NA	0	NA	0	NA	NA	0	1	y	NA	NA	NA	0	NA	NA	0	NA	NA	NA	NA	1	y	NA	NA	NA	0	NA	NA	0	NA	NA	NA	NA	NA	0	NA	NA	NA	NA	NA
327	1	clcc	57	13	oui	clin	1	1	1	1	0	NA	0	NA	NA	0	1	y	NA	NA	NA	0	NA	NA	0	NA	NA	NA	NA	1	y	NA	NA	NA	0	NA	NA	0	NA	NA	NA	NA	NA	0	NA	NA	NA	NA	NA
291	1	clcc	54	18	oui	depistage	1	1	0	NA	0	NA	0	NA	NA	0	0	NA	NA	NA	NA	1	y	NA	0	NA	NA	NA	NA	1	y	NA	NA	NA	0	NA	NA	0	NA	NA	NA	NA	NA	0	NA	NA	NA	NA	NA
346	1	clcc	64	11	oui	clin	1	1	1	2	0	NA	0	NA	NA	0	1	y	NA	NA	NA	0	NA	NA	0	NA	NA	NA	NA	1	y	NA	NA	NA	1	y	NA	0	NA	NA	NA	NA	NA	0	NA	NA	NA	NA	NA
354	1	clcc	37	59	oui	radio	1	1	0	NA	0	NA	0	NA	NA	0	1	y	NA	NA	NA	0	NA	NA	0	NA	NA	NA	NA	1	y	NA	NA	NA	0	NA	NA	0	NA	NA	NA	NA	NA	0	NA	NA	NA	NA	NA
415	1	clcc	72	43	non	depistage	1	1	0	NA	0	NA	0	NA	NA	0	0	NA	NA	NA	NA	1	y	NA	0	NA	NA	NA	NA	1	y	NA	NA	NA	0	NA	NA	0	NA	NA	NA	NA	NA	0	NA	NA	NA	NA	NA
359	1	clcc	61	4	oui	clin	0	NA	1	1	0	NA	0	NA	NA	0	1	y	NA	NA	NA	0	NA	NA	0	NA	NA	NA	NA	1	y	NA	NA	NA	0	NA	NA	0	NA	NA	NA	NA	NA	0	NA	NA	NA	NA	NA
403	1	clcc	50	4	oui	depistage	1	1	0	NA	0	NA	0	NA	NA	0	0	NA	NA	NA	NA	1	y	NA	0	NA	NA	NA	NA	1	y	NA	NA	NA	0	NA	NA	0	NA	NA	NA	NA	NA	0	NA	NA	NA	NA	NA
390	1	clcc	70	27	non	clin	0	NA	1	2	0	NA	0	NA	NA	0	1	y	NA	NA	NA	0	NA	NA	0	NA	NA	NA	NA	1	y	NA	NA	NA	0	NA	NA	0	NA	NA	NA	NA	NA	0	NA	NA	NA	NA	NA
400	1	clcc	49	43	non	clin	1	1	0	NA	0	NA	0	NA	NA	0	1	y	NA	NA	NA	0	NA	NA	0	NA	NA	NA	NA	1	y	NA	NA	NA	0	NA	NA	0	NA	NA	NA	NA	NA	0	NA	NA	NA	NA	NA
350	1	clcc	52	0	oui	depistage	0	NA	1	1	0	NA	0	NA	NA	0	0	NA	NA	NA	NA	1	y	NA	0	NA	NA	NA	NA	1	y	NA	NA	NA	0	NA	NA	0	NA	NA	NA	NA	NA	0	NA	NA	NA	NA	NA
357	1	clcc	52	8	oui	depistage	1	1	1	1	0	NA	0	NA	NA	0	0	NA	NA	NA	NA	1	y	NA	0	NA	NA	NA	NA	1	y	NA	NA	NA	0	NA	NA	0	NA	NA	NA	NA	NA	0	NA	NA	NA	NA	NA
423	1	clcc	51	24	oui	depistage	1	1	1	1	0	NA	0	NA	NA	0	0	NA	NA	NA	NA	1	y	NA	0	NA	NA	NA	NA	1	y	NA	NA	NA	0	NA	NA	0	NA	NA	NA	NA	NA	0	NA	NA	NA	NA	NA
383	1	clcc	49	22	oui	radio	1	1	1	1	0	NA	0	NA	NA	0	1	y	NA	NA	NA	0	NA	NA	1	y	NA	NA	NA	1	y	NA	NA	NA	0	NA	NA	0	NA	NA	NA	NA	NA	0	NA	NA	NA	NA	NA
409	1	clcc	37	15	oui	clin	1	1	0	NA	0	NA	0	NA	NA	0	1	y	NA	NA	NA	0	NA	NA	0	NA	NA	NA	NA	1	y	NA	NA	NA	0	NA	NA	0	NA	NA	NA	NA	NA	0	NA	NA	NA	NA	NA
410	1	clcc	48	19	oui	radio	1	1	1	1	0	NA	0	NA	NA	0	1	y	NA	NA	NA	0	NA	NA	0	NA	NA	NA	NA	1	y	NA	NA	NA	0	NA	NA	0	NA	NA	NA	NA	NA	0	NA	NA	NA	NA	NA
17	1	clcc	66	24	non	radio	1	3	1	1	0	NA	0	NA	NA	0	1	y	NA	NA	NA	0	NA	NA	0	NA	NA	NA	NA	1	y	NA	NA	NA	0	NA	NA	0	NA	NA	NA	NA	NA	0	NA	NA	NA	NA	NA
2	1	clcc	66	11	non	depistage	0	NA	1	1	0	NA	0	NA	NA	0	0	NA	NA	NA	NA	1	y	NA	0	NA	NA	NA	NA	1	y	NA	NA	NA	0	NA	NA	0	NA	NA	NA	NA	NA	0	NA	NA	NA	NA	NA
35	1	clcc	75	4	non	radio	1	1	0	NA	0	NA	0	NA	NA	0	0	NA	NA	NA	NA	1	y	NA	0	NA	NA	NA	NA	1	y	NA	NA	NA	0	NA	NA	0	NA	NA	NA	NA	NA	0	NA	NA	NA	NA	NA
49	1	clcc	78	15	non	radio	1	1	1	1	0	NA	1	1	NA	0	0	NA	NA	NA	NA	1	y	NA	0	NA	NA	NA	NA	0	NA	NA	NA	NA	0	NA	NA	0	NA	NA	NA	NA	NA	0	NA	NA	NA	NA	NA
45	1	clcc	68	26	non	depistage	0	NA	1	1	0	NA	0	NA	NA	0	0	NA	NA	NA	NA	1	y	NA	0	NA	NA	NA	NA	1	y	NA	NA	NA	1	y	NA	0	NA	NA	NA	NA	NA	0	NA	NA	NA	NA	NA
94	1	clcc	66	49	non	depistage	0	NA	1	2	0	NA	0	NA	NA	0	0	NA	NA	NA	NA	1	y	NA	0	NA	NA	NA	NA	1	y	NA	NA	NA	0	NA	NA	0	NA	NA	NA	NA	NA	0	NA	NA	NA	NA	NA
33	1	clcc	68	8	non	radio	0	NA	1	2	0	NA	0	NA	NA	0	1	y	NA	NA	NA	0	NA	NA	0	NA	NA	NA	NA	1	y	NA	NA	NA	0	NA	NA	0	NA	NA	NA	NA	NA	0	NA	NA	NA	NA	NA
162	1	clcc	61	9	oui	radio	1	1	0	NA	0	NA	0	NA	NA	0	1	y	NA	NA	NA	0	NA	NA	0	NA	NA	NA	NA	1	y	NA	NA	NA	0	NA	NA	0	NA	NA	NA	NA	NA	0	NA	NA	NA	NA	NA
121	1	clcc	68	22	non	depistage	1	3	0	NA	0	NA	0	NA	NA	0	0	NA	NA	NA	NA	1	y	NA	0	NA	NA	NA	NA	1	y	NA	NA	NA	0	NA	NA	0	NA	NA	NA	NA	NA	0	NA	NA	NA	NA	NA
48	1	clcc	81	18	non	clin	1	2	0	NA	0	NA	0	NA	NA	0	1	y	NA	NA	NA	0	NA	NA	0	NA	NA	NA	NA	1	y	NA	NA	NA	0	NA	NA	0	NA	NA	NA	NA	NA	0	NA	NA	NA	NA	NA
23	1	clcc	47	26	oui	radio	1	1	1	1	0	NA	0	NA	NA	0	1	y	NA	NA	NA	0	NA	NA	0	NA	NA	NA	NA	1	y	NA	NA	NA	0	NA	NA	0	NA	NA	NA	NA	NA	0	NA	NA	NA	NA	NA
89	1	clcc	54	26	oui	clin	1	1	1	1	0	NA	0	NA	NA	0	1	y	NA	NA	NA	0	NA	NA	0	NA	NA	NA	NA	1	y	NA	NA	NA	0	NA	NA	0	NA	NA	NA	NA	NA	0	NA	NA	NA	NA	NA
28	1	clcc	65	22	non	depistage	1	3	0	NA	0	NA	0	NA	NA	0	0	NA	NA	NA	NA	1	y	NA	0	NA	NA	NA	NA	1	y	NA	NA	NA	0	NA	NA	0	NA	NA	NA	NA	NA	0	NA	NA	NA	NA	NA
169	1	clcc	65	26	non	depistage	1	1	0	NA	1	1	0	NA	NA	0	0	NA	NA	NA	NA	1	y	NA	1	y	NA	NA	NA	1	y	NA	NA	NA	0	NA	NA	0	NA	NA	NA	NA	NA	0	NA	NA	NA	NA	NA
83	1	clcc	57	26	oui	depistage	1	1	0	NA	0	NA	0	NA	NA	0	0	NA	NA	NA	NA	1	y	NA	0	NA	NA	NA	NA	1	y	NA	NA	NA	0	NA	NA	0	NA	NA	NA	NA	NA	0	NA	NA	NA	NA	NA
29	1	clcc	52	32	oui	depistage	1	1	0	NA	0	NA	0	NA	NA	0	0	NA	NA	NA	NA	1	y	NA	0	NA	NA	NA	NA	1	y	NA	NA	NA	0	NA	NA	0	NA	NA	NA	NA	NA	0	NA	NA	NA	NA	NA
53	1	clcc	77	19	non	clin	1	2	0	NA	0	NA	0	NA	NA	0	1	y	NA	NA	NA	0	NA	NA	0	NA	NA	NA	NA	1	y	NA	NA	NA	0	NA	NA	0	NA	NA	NA	NA	NA	0	NA	NA	NA	NA	NA
59	1	clcc	70	11	non	depistage	1	2	0	NA	0	NA	0	NA	NA	0	0	NA	NA	NA	NA	1	y	NA	0	NA	NA	NA	NA	1	y	NA	NA	NA	0	NA	NA	0	NA	NA	NA	NA	NA	0	NA	NA	NA	NA	NA
4	1	clcc	58	9	non	radio	1	1	0	NA	0	NA	0	NA	NA	0	1	y	NA	NA	NA	0	NA	NA	0	NA	NA	NA	NA	1	y	NA	NA	NA	0	NA	NA	0	NA	NA	NA	NA	NA	0	NA	NA	NA	NA	NA
104	1	clcc	73	25	non	depistage	1	1	1	1	0	NA	0	NA	NA	0	0	NA	NA	NA	NA	1	y	NA	1	y	NA	NA	NA	1	y	NA	NA	NA	1	y	NA	0	NA	NA	NA	NA	NA	0	NA	NA	NA	NA	NA
21	1	clcc	71	26	non	depistage	1	2	1	1	0	NA	0	NA	NA	0	0	NA	NA	NA	NA	1	y	NA	0	NA	NA	NA	NA	1	y	NA	NA	NA	1	y	NA	0	NA	NA	NA	NA	NA	0	NA	NA	NA	NA	NA
87	1	clcc	52	22	oui	depistage	0	NA	1	1	0	NA	0	NA	NA	0	0	NA	NA	NA	NA	1	y	NA	0	NA	NA	NA	NA	1	y	NA	NA	NA	0	NA	NA	0	NA	NA	NA	NA	NA	0	NA	NA	NA	NA	NA
76	1	clcc	57	24	oui	radio	1	1	1	1	0	NA	0	NA	NA	0	1	y	NA	NA	NA	0	NA	NA	0	NA	NA	NA	NA	1	y	NA	NA	NA	0	NA	NA	0	NA	NA	NA	NA	NA	0	NA	NA	NA	NA	NA
209	1	clcc	66	19	non	depistage	1	1	0	NA	0	NA	0	NA	NA	0	0	NA	NA	NA	NA	1	y	NA	0	NA	NA	NA	NA	1	y	NA	NA	NA	1	y	NA	0	NA	NA	NA	NA	NA	0	NA	NA	NA	NA	NA
199	1	clcc	73	20	non	depistage	1	1	0	NA	0	NA	0	NA	NA	0	0	NA	NA	NA	NA	1	y	NA	0	NA	NA	NA	NA	1	y	NA	NA	NA	0	NA	NA	0	NA	NA	NA	NA	NA	0	NA	NA	NA	NA	NA
172	1	clcc	72	26	non	depistage	1	1	0	NA	0	NA	0	NA	NA	0	0	NA	NA	NA	NA	1	y	NA	0	NA	NA	NA	NA	1	y	NA	NA	NA	0	NA	NA	0	NA	NA	NA	NA	NA	0	NA	NA	NA	NA	NA
263	1	clcc	41	23	oui	radio	1	3	1	2	0	NA	0	NA	NA	0	1	y	NA	NA	NA	0	NA	NA	0	NA	NA	NA	NA	1	y	NA	NA	NA	0	NA	NA	0	NA	NA	NA	NA	NA	0	NA	NA	NA	NA	NA
77	1	clcc	49	5	oui	clin	1	2	1	1	0	NA	0	NA	NA	0	1	y	NA	NA	NA	0	NA	NA	0	NA	NA	NA	NA	1	y	NA	NA	NA	0	NA	NA	0	NA	NA	NA	NA	NA	0	NA	NA	NA	NA	NA
66	1	clcc	71	4	non	depistage	1	1	0	NA	0	NA	0	NA	NA	0	0	NA	NA	NA	NA	1	y	NA	0	NA	NA	NA	NA	1	y	NA	NA	NA	0	NA	NA	0	NA	NA	NA	NA	NA	0	NA	NA	NA	NA	NA
190	1	clcc	52	0	oui	clin	1	1	0	NA	0	NA	0	NA	NA	0	1	y	NA	NA	NA	0	NA	NA	0	NA	NA	NA	NA	1	y	NA	NA	NA	0	NA	NA	0	NA	NA	NA	NA	NA	0	NA	NA	NA	NA	NA
56	1	clcc	56	35	non	clin	1	1	1	2	0	NA	0	NA	NA	0	1	y	NA	NA	NA	0	NA	NA	0	NA	NA	NA	NA	1	y	NA	NA	NA	0	NA	NA	0	NA	NA	NA	NA	NA	0	NA	NA	NA	NA	NA
299	1	clcc	63	4	oui	depistage	1	1	0	NA	0	NA	0	NA	NA	0	0	NA	NA	NA	NA	1	y	NA	0	NA	NA	NA	NA	1	y	NA	NA	NA	0	NA	NA	0	NA	NA	NA	NA	NA	0	NA	NA	NA	NA	NA
157	1	clcc	69	11	non	radio	1	1	1	1	0	NA	0	NA	NA	0	1	y	NA	NA	NA	0	NA	NA	0	NA	NA	NA	NA	1	y	NA	NA	NA	0	NA	NA	0	NA	NA	NA	NA	NA	0	NA	NA	NA	NA	NA
114	1	clcc	74	4	non	radio	1	1	0	NA	0	NA	0	NA	NA	0	1	y	NA	NA	NA	0	NA	NA	0	NA	NA	NA	NA	1	y	NA	NA	NA	0	NA	NA	0	NA	NA	NA	NA	NA	0	NA	NA	NA	NA	NA
171	1	clcc	58	26	oui	depistage	1	1	1	1	0	NA	0	NA	NA	0	0	NA	NA	NA	NA	1	y	NA	0	NA	NA	NA	NA	1	y	NA	NA	NA	0	NA	NA	0	NA	NA	NA	NA	NA	0	NA	NA	NA	NA	NA
138	1	clcc	74	18	non	radio	1	1	0	NA	0	NA	0	NA	NA	0	1	y	NA	NA	NA	0	NA	NA	0	NA	NA	NA	NA	1	y	NA	NA	NA	0	NA	NA	0	NA	NA	NA	NA	NA	0	NA	NA	NA	NA	NA
47	1	clcc	44	43	oui	radio	1	2	1	3	0	NA	0	NA	NA	0	1	y	NA	NA	NA	0	NA	NA	0	NA	NA	NA	NA	1	y	NA	NA	NA	1	y	NA	0	NA	NA	NA	NA	NA	0	NA	NA	NA	NA	NA
124	1	clcc	43	23	oui	clin	1	1	1	2	0	NA	0	NA	NA	0	1	y	NA	NA	NA	0	NA	NA	0	NA	NA	NA	NA	1	y	NA	NA	NA	0	NA	NA	0	NA	NA	NA	NA	NA	0	NA	NA	NA	NA	NA
202	1	clcc	41	33	oui	clin	1	1	0	NA	0	NA	0	NA	NA	0	1	y	y	NA	NA	0	NA	NA	0	NA	NA	NA	NA	1	y	NA	NA	NA	1	y	NA	0	NA	NA	NA	NA	NA	0	NA	NA	NA	NA	NA
210	1	clcc	38	18	oui	clin	0	NA	1	2	0	NA	0	NA	NA	0	1	y	NA	NA	NA	0	NA	NA	0	NA	NA	NA	NA	1	y	NA	NA	NA	0	NA	NA	0	NA	NA	NA	NA	NA	0	NA	NA	NA	NA	NA
293	1	clcc	63	45	non	depistage	1	1	1	1	0	NA	0	NA	NA	0	0	NA	NA	NA	NA	1	y	NA	0	NA	NA	NA	NA	1	y	NA	NA	NA	0	NA	NA	0	NA	NA	NA	NA	NA	0	NA	NA	NA	NA	NA
290	1	clcc	66	11	non	depistage	0	NA	1	1	0	NA	0	NA	NA	0	0	NA	NA	NA	NA	1	y	NA	0	NA	NA	NA	NA	1	y	NA	NA	NA	0	NA	NA	0	NA	NA	NA	NA	NA	0	NA	NA	NA	NA	NA
128	1	clcc	52	43	oui	depistage	1	1	1	2	0	NA	0	NA	NA	0	1	y	NA	NA	NA	1	y	NA	0	NA	NA	NA	NA	1	y	y	NA	NA	0	NA	NA	0	NA	NA	NA	NA	NA	0	NA	NA	NA	NA	NA
32	1	clcc	61	9	oui	clin	1	1	1	1	0	NA	0	NA	NA	0	1	y	y	NA	NA	0	NA	NA	0	NA	NA	NA	NA	1	y	y	NA	NA	0	NA	NA	0	NA	NA	NA	NA	NA	0	NA	NA	NA	NA	NA
212	1	clcc	48	6	oui	radio	0	NA	1	1	0	NA	0	NA	NA	0	1	y	NA	NA	NA	0	NA	NA	0	NA	NA	NA	NA	1	y	NA	NA	NA	1	y	NA	0	NA	NA	NA	NA	NA	0	NA	NA	NA	NA	NA
317	1	clcc	78	9	non	clin	1	1	0	NA	0	NA	0	NA	NA	0	1	y	NA	NA	NA	0	NA	NA	0	NA	NA	NA	NA	1	y	NA	NA	NA	0	NA	NA	0	NA	NA	NA	NA	NA	0	NA	NA	NA	NA	NA
297	1	clcc	60	19	non	depistage	1	1	0	NA	0	NA	0	NA	NA	0	0	NA	NA	NA	NA	1	y	NA	0	NA	NA	NA	NA	1	y	NA	NA	NA	1	y	NA	0	NA	NA	NA	NA	NA	0	NA	NA	NA	NA	NA
284	1	clcc	64	43	non	depistage	1	1	0	NA	0	NA	0	NA	NA	0	0	NA	NA	NA	NA	1	y	NA	0	NA	NA	NA	NA	1	y	NA	NA	NA	0	NA	NA	0	NA	NA	NA	NA	NA	0	NA	NA	NA	NA	NA
248	1	clcc	69	51	non	depistage	0	NA	0	NA	0	NA	1	1	NA	0	0	NA	NA	NA	NA	1	y	NA	0	NA	NA	NA	NA	1	y	NA	NA	NA	0	NA	NA	0	NA	NA	NA	NA	NA	0	NA	NA	NA	NA	NA
154	1	clcc	73	14	non	radio	1	1	0	NA	0	NA	0	NA	NA	0	1	y	NA	NA	NA	0	NA	NA	0	NA	NA	NA	NA	1	y	NA	NA	NA	0	NA	NA	0	NA	NA	NA	NA	NA	0	NA	NA	NA	NA	NA
204	1	clcc	66	4	non	radio	0	NA	0	NA	0	NA	0	NA	NA	0	1	y	NA	NA	NA	0	NA	NA	0	NA	NA	NA	NA	1	y	NA	NA	NA	0	NA	NA	0	NA	NA	NA	NA	NA	0	NA	NA	NA	NA	NA
225	1	clcc	62	0	oui	depistage	1	1	0	NA	0	NA	0	NA	NA	0	0	NA	NA	NA	NA	1	y	NA	0	NA	NA	NA	NA	1	y	NA	NA	NA	0	NA	NA	0	NA	NA	NA	NA	NA	0	NA	NA	NA	NA	NA
232	1	clcc	50	6	oui	radio	1	1	1	1	0	NA	0	NA	NA	0	1	y	NA	NA	NA	0	NA	NA	0	NA	NA	NA	NA	1	y	NA	NA	NA	0	NA	NA	0	NA	NA	NA	NA	NA	0	NA	NA	NA	NA	NA
245	1	clcc	84	0	non	radio	1	2	1	1	0	NA	0	NA	NA	0	0	NA	NA	NA	NA	1	y	NA	0	NA	NA	NA	NA	1	y	NA	NA	NA	0	NA	NA	0	NA	NA	NA	NA	NA	0	NA	NA	NA	NA	NA
224	1	clcc	82	6	non	radio	1	1	1	1	0	NA	0	NA	NA	0	1	y	NA	NA	NA	0	NA	NA	0	NA	NA	NA	NA	1	y	NA	NA	NA	0	NA	NA	0	NA	NA	NA	NA	NA	0	NA	NA	NA	NA	NA
262	1	clcc	60	11	oui	depistage	1	1	0	NA	1	2	0	NA	NA	0	0	NA	NA	NA	NA	1	y	NA	1	y	NA	NA	NA	1	y	NA	NA	NA	0	NA	NA	0	NA	NA	NA	NA	NA	0	NA	NA	NA	NA	NA
231	1	clcc	50	50	oui	depistage	1	3	0	NA	0	NA	0	NA	NA	0	1	y	NA	NA	NA	1	y	NA	0	NA	NA	NA	NA	1	y	y	NA	NA	0	NA	NA	0	NA	NA	NA	NA	NA	0	NA	NA	NA	NA	NA
514	6	ch	83	7	non	clin	1	1	0	NA	0	NA	0	NA	NA	0	1	y	NA	NA	NA	0	NA	NA	0	NA	NA	NA	NA	1	y	NA	NA	NA	0	NA	NA	0	NA	NA	NA	NA	NA	0	NA	NA	NA	NA	NA
308	1	clcc	50	48	oui	radio	1	2	0	NA	0	NA	0	NA	NA	0	1	y	NA	NA	NA	0	NA	NA	0	NA	NA	NA	NA	1	y	NA	NA	NA	0	NA	NA	0	NA	NA	NA	NA	NA	0	NA	NA	NA	NA	NA
374	1	clcc	66	9	non	depistage	0	NA	1	1	0	NA	0	NA	NA	0	0	NA	NA	NA	NA	1	y	NA	0	NA	NA	NA	NA	1	y	NA	NA	NA	1	y	NA	0	NA	NA	NA	NA	NA	0	NA	NA	NA	NA	NA
316	1	clcc	71	7	non	depistage	1	1	1	3	0	NA	0	NA	NA	0	0	NA	NA	NA	NA	1	y	NA	0	NA	NA	NA	NA	1	y	NA	NA	NA	1	y	NA	0	NA	NA	NA	NA	NA	0	NA	NA	NA	NA	NA
349	1	clcc	57	23	oui	radio	0	NA	1	1	0	NA	0	NA	NA	0	1	y	NA	NA	NA	0	NA	NA	0	NA	NA	NA	NA	1	y	NA	NA	NA	0	NA	NA	0	NA	NA	NA	NA	NA	0	NA	NA	NA	NA	NA
302	1	clcc	66	11	non	radio	0	NA	0	NA	0	NA	0	NA	NA	0	0	NA	NA	NA	NA	0	NA	NA	0	NA	NA	NA	NA	0	NA	NA	NA	NA	0	NA	NA	0	NA	NA	NA	NA	NA	0	NA	NA	NA	NA	NA
296	1	clcc	62	11	non	depistage	1	1	1	1	0	NA	0	NA	NA	0	0	NA	NA	NA	NA	1	y	NA	0	NA	NA	NA	NA	1	y	NA	NA	NA	0	NA	NA	0	NA	NA	NA	NA	NA	0	NA	NA	NA	NA	NA
376	1	clcc	77	11	non	clin	1	1	0	NA	0	NA	0	NA	NA	0	1	y	NA	NA	NA	0	NA	NA	0	NA	NA	NA	NA	1	y	NA	NA	NA	0	NA	NA	0	NA	NA	NA	NA	NA	0	NA	NA	NA	NA	NA
333	1	clcc	70	27	non	radio	1	1	0	NA	0	NA	0	NA	NA	0	1	y	NA	NA	NA	0	NA	NA	0	NA	NA	NA	NA	1	y	NA	NA	NA	0	NA	NA	0	NA	NA	NA	NA	NA	0	NA	NA	NA	NA	NA
356	1	clcc	54	31	oui	radio	1	1	0	NA	0	NA	0	NA	NA	0	1	y	NA	NA	NA	0	NA	NA	0	NA	NA	NA	NA	1	y	NA	NA	NA	0	NA	NA	0	NA	NA	NA	NA	NA	0	NA	NA	NA	NA	NA
261	1	clcc	54	7	oui	radio	1	2	0	NA	0	NA	0	NA	NA	0	1	y	NA	NA	NA	0	NA	NA	0	NA	NA	NA	NA	1	y	y	NA	NA	1	y	NA	0	NA	NA	NA	NA	NA	0	NA	NA	NA	NA	NA
351	1	clcc	78	7	non	radio	1	1	0	NA	0	NA	0	NA	NA	0	1	y	NA	NA	NA	0	NA	NA	0	NA	NA	NA	NA	1	y	NA	NA	NA	0	NA	NA	0	NA	NA	NA	NA	NA	0	NA	NA	NA	NA	NA
394	1	clcc	72	27	non	depistage	1	2	0	NA	0	NA	0	NA	NA	0	0	NA	NA	NA	NA	1	y	NA	0	NA	NA	NA	NA	1	y	NA	NA	NA	0	NA	NA	0	NA	NA	NA	NA	NA	0	NA	NA	NA	NA	NA
395	1	clcc	84	10	non	radio	1	1	0	NA	0	NA	0	NA	NA	0	1	y	NA	NA	NA	0	NA	NA	0	NA	NA	NA	NA	1	y	NA	NA	NA	0	NA	NA	0	NA	NA	NA	NA	NA	0	NA	NA	NA	NA	NA
234	1	clcc	67	23	non	depistage	1	1	0	NA	0	NA	0	NA	NA	0	0	NA	NA	NA	NA	1	y	NA	0	NA	NA	NA	NA	1	y	NA	NA	NA	0	NA	NA	0	NA	NA	NA	NA	NA	0	NA	NA	NA	NA	NA
298	1	clcc	63	19	non	clin	1	2	0	NA	0	NA	0	NA	2	1	0	NA	NA	NA	NA	1	y	NA	0	NA	NA	NA	NA	1	y	NA	NA	NA	0	NA	NA	0	NA	NA	NA	NA	NA	0	NA	NA	NA	NA	NA
414	1	clcc	53	22	oui	depistage	1	1	1	1	0	NA	0	NA	NA	0	0	NA	NA	NA	NA	1	y	NA	0	NA	NA	NA	NA	1	y	NA	NA	NA	0	NA	NA	0	NA	NA	NA	NA	NA	0	NA	NA	NA	NA	NA
323	1	clcc	64	6	non	depistage	1	1	0	NA	0	NA	0	NA	NA	0	0	NA	NA	NA	NA	1	y	NA	0	NA	NA	NA	NA	1	y	NA	NA	NA	1	y	NA	0	NA	NA	NA	NA	NA	0	NA	NA	NA	NA	NA
319	1	clcc	72	26	non	depistage	1	2	0	NA	0	NA	0	NA	NA	0	0	NA	NA	NA	NA	1	y	NA	0	NA	NA	NA	NA	1	y	NA	NA	NA	0	NA	NA	0	NA	NA	NA	NA	NA	0	NA	NA	NA	NA	NA
405	1	clcc	56	6	oui	depistage	1	1	1	1	0	NA	0	NA	NA	0	0	NA	NA	NA	NA	1	y	NA	0	NA	NA	NA	NA	1	y	NA	NA	NA	0	NA	NA	0	NA	NA	NA	NA	NA	0	NA	NA	NA	NA	NA
332	1	clcc	64	50	non	depistage	1	1	0	NA	0	NA	0	NA	NA	0	0	NA	NA	NA	NA	1	y	NA	0	NA	NA	NA	NA	1	y	NA	NA	NA	0	NA	NA	0	NA	NA	NA	NA	NA	0	NA	NA	NA	NA	NA
348	1	clcc	57	25	oui	radio	0	NA	1	1	0	NA	0	NA	NA	0	1	y	NA	NA	NA	0	NA	NA	0	NA	NA	NA	NA	1	y	NA	NA	NA	0	NA	NA	0	NA	NA	NA	NA	NA	0	NA	NA	NA	NA	NA
458	3	chu	78	11	non	clin	0	NA	0	NA	0	NA	0	NA	NA	0	1	y	NA	NA	NA	0	NA	NA	0	NA	NA	NA	NA	1	y	NA	NA	NA	0	NA	NA	0	NA	NA	NA	NA	NA	0	NA	NA	NA	NA	NA
517	6	ch	80	7	non	clin	0	NA	0	NA	0	NA	0	NA	NA	0	0	NA	NA	NA	NA	0	NA	NA	0	NA	NA	NA	NA	0	NA	NA	NA	NA	0	NA	NA	0	NA	NA	NA	NA	NA	0	NA	NA	NA	NA	NA
252	1	clcc	55	0	oui	clin	0	NA	1	1	0	NA	0	NA	NA	0	1	y	NA	NA	NA	0	NA	NA	0	NA	NA	NA	NA	1	y	NA	NA	NA	1	y	NA	0	NA	NA	NA	NA	NA	0	NA	NA	NA	NA	NA
402	1	clcc	60	24	non	depistage	1	1	0	NA	0	NA	0	NA	NA	0	1	y	NA	NA	NA	1	y	NA	1	y	NA	NA	NA	1	y	NA	NA	NA	0	NA	NA	0	NA	NA	NA	NA	NA	0	NA	NA	NA	NA	NA
253	1	clcc	53	4	oui	clin	0	NA	0	NA	0	NA	1	1	NA	0	1	y	NA	NA	NA	0	NA	NA	0	NA	NA	NA	NA	1	y	y	NA	NA	1	y	NA	0	NA	NA	NA	NA	NA	0	NA	NA	NA	NA	NA
381	1	clcc	58	24	oui	clin	1	1	1	2	0	NA	0	NA	NA	0	1	y	NA	NA	NA	0	NA	NA	0	NA	NA	NA	NA	1	y	NA	NA	NA	1	y	NA	0	NA	NA	NA	NA	NA	0	NA	NA	NA	NA	NA
393	1	clcc	78	15	non	clin	1	1	0	NA	0	NA	0	NA	NA	0	1	y	NA	NA	NA	0	NA	NA	0	NA	NA	NA	NA	1	y	NA	NA	NA	0	NA	NA	0	NA	NA	NA	NA	NA	0	NA	NA	NA	NA	NA
589	8	ch	47	NA	oui	radio	1	1	0	NA	0	NA	0	NA	NA	0	1	y	NA	NA	NA	0	NA	NA	0	NA	NA	NA	NA	0	NA	NA	NA	NA	0	NA	NA	0	NA	NA	NA	NA	NA	0	NA	NA	NA	NA	NA
543	7	ch	52	7	non	depistage	0	NA	1	1	0	NA	0	NA	NA	0	0	NA	NA	NA	NA	1	NA	NA	0	NA	NA	NA	NA	0	NA	NA	NA	NA	0	NA	NA	0	NA	NA	NA	NA	NA	0	NA	NA	NA	NA	NA
509	4	chu	44	3	oui	clin	1	1	0	NA	0	NA	0	NA	NA	0	0	NA	NA	NA	NA	0	NA	NA	0	NA	NA	NA	NA	0	NA	NA	NA	NA	0	NA	NA	0	NA	NA	NA	NA	NA	0	NA	NA	NA	NA	NA
588	8	ch	41	6	oui	radio	1	1	0	NA	0	NA	0	NA	NA	0	1	y	NA	NA	NA	0	NA	NA	0	NA	NA	NA	NA	1	y	NA	NA	NA	0	NA	NA	0	NA	NA	NA	NA	NA	0	NA	NA	NA	NA	NA
309	1	clcc	53	11	oui	depistage	1	2	0	NA	0	NA	0	NA	NA	0	0	NA	NA	NA	NA	1	y	NA	0	NA	NA	NA	NA	1	y	NA	NA	NA	0	NA	NA	0	NA	NA	NA	NA	NA	0	NA	NA	NA	NA	NA
457	3	chu	45	0	oui	clin	0	NA	1	1	0	NA	0	NA	NA	0	1	y	NA	NA	NA	0	NA	NA	0	NA	NA	NA	NA	1	y	NA	NA	NA	1	y	NA	0	NA	NA	NA	NA	NA	0	NA	NA	NA	NA	NA
184	1	clcc	67	50	non	depistage	1	1	1	1	0	NA	0	NA	NA	0	0	NA	NA	NA	NA	1	y	NA	0	NA	NA	NA	NA	1	y	y	NA	NA	0	NA	NA	0	NA	NA	NA	NA	NA	0	NA	NA	NA	NA	NA
223	1	clcc	68	6	non	depistage	1	1	1	1	0	NA	0	NA	NA	0	0	NA	NA	NA	NA	1	y	NA	0	NA	NA	NA	NA	1	y	NA	NA	NA	0	NA	NA	0	NA	NA	NA	NA	NA	0	NA	NA	NA	NA	NA
132	1	clcc	67	49	non	depistage	1	1	0	NA	0	NA	0	NA	NA	0	0	NA	NA	NA	NA	1	y	NA	0	NA	NA	NA	NA	1	y	NA	NA	NA	1	y	NA	0	NA	NA	NA	NA	NA	0	NA	NA	NA	NA	NA
526	6	ch	48	15	oui	radio	0	NA	1	1	0	NA	0	NA	NA	0	0	NA	NA	NA	NA	1	y	NA	0	NA	NA	NA	NA	1	y	NA	NA	NA	1	y	NA	0	NA	NA	NA	NA	NA	0	NA	NA	NA	NA	NA
213	1	clcc	42	22	oui	clin	1	2	0	NA	0	NA	0	NA	NA	0	1	y	NA	NA	NA	0	NA	NA	0	NA	NA	NA	NA	1	y	NA	NA	NA	1	y	NA	0	NA	NA	NA	NA	NA	0	NA	NA	NA	NA	NA
314	1	clcc	41	22	non	clin	1	2	0	NA	0	NA	0	NA	NA	0	1	y	NA	NA	NA	0	NA	NA	0	NA	NA	NA	NA	1	y	NA	NA	NA	0	NA	NA	0	NA	NA	NA	NA	NA	0	NA	NA	NA	NA	NA
557	7	ch	75	3	non	radio	0	NA	0	NA	0	NA	0	NA	NA	0	0	NA	NA	NA	NA	1	y	NA	0	NA	NA	NA	NA	1	y	NA	NA	NA	0	NA	NA	0	NA	NA	NA	NA	NA	0	NA	NA	NA	NA	NA
552	7	ch	43	50	non	clin	0	NA	0	NA	0	NA	0	NA	NA	0	1	y	NA	NA	NA	0	NA	NA	0	NA	NA	NA	NA	1	y	NA	NA	NA	0	NA	NA	0	NA	NA	NA	NA	NA	0	NA	NA	NA	NA	NA
322	1	clcc	67	35	non	radio	1	1	1	1	0	NA	0	NA	NA	0	1	y	NA	NA	NA	0	NA	NA	0	NA	NA	NA	NA	1	y	NA	NA	NA	1	y	NA	0	NA	NA	NA	NA	NA	0	NA	NA	NA	NA	NA
98	1	clcc	32	7	oui	clin	0	NA	1	2	0	NA	0	NA	NA	0	1	y	NA	NA	NA	0	NA	NA	0	NA	NA	NA	NA	1	y	NA	NA	NA	0	NA	NA	0	NA	NA	NA	NA	NA	0	NA	NA	NA	NA	NA
12	1	clcc	54	49	oui	depistage	1	1	0	NA	0	NA	0	NA	NA	0	0	NA	NA	NA	NA	1	y	NA	0	NA	NA	NA	NA	1	y	NA	NA	NA	1	y	NA	0	NA	NA	NA	NA	NA	0	NA	NA	NA	NA	NA
450	3	chu	64	23	non	depistage	0	NA	0	NA	0	NA	0	NA	NA	0	0	NA	NA	NA	NA	1	y	NA	0	NA	NA	NA	NA	1	y	NA	NA	NA	0	NA	NA	0	NA	NA	NA	NA	NA	0	NA	NA	NA	NA	NA
82	1	clcc	86	9	non	clin	1	1	0	NA	0	NA	1	2	NA	0	1	y	NA	NA	NA	0	NA	NA	0	NA	NA	NA	NA	1	y	NA	NA	NA	1	y	NA	0	NA	NA	NA	NA	NA	0	NA	NA	NA	NA	NA
439	2	clcc	66	7	non	depistage	1	1	1	1	0	NA	1	3	NA	0	0	NA	NA	NA	NA	1	y	NA	1	y	NA	NA	NA	1	y	y	NA	NA	0	NA	NA	0	NA	NA	NA	NA	NA	0	NA	NA	NA	NA	NA
577	8	ch	75	17	non	clin	1	2	0	NA	0	NA	0	NA	NA	0	1	y	NA	NA	NA	0	NA	NA	0	NA	NA	NA	NA	1	y	NA	NA	NA	0	NA	NA	0	NA	NA	NA	NA	NA	0	NA	NA	NA	NA	NA
574	8	ch	56	0	oui	depistage	1	1	1	2	0	NA	0	NA	NA	0	1	NA	NA	NA	NA	1	y	NA	0	NA	NA	NA	NA	0	NA	NA	NA	NA	0	NA	NA	0	NA	NA	NA	NA	NA	0	NA	NA	NA	NA	NA
542	7	ch	57	7	non	depistage	0	NA	1	3	0	NA	0	NA	NA	0	1	y	NA	NA	NA	1	y	NA	0	NA	NA	NA	NA	1	y	NA	NA	NA	0	NA	NA	0	NA	NA	NA	NA	NA	0	NA	NA	NA	NA	NA
549	7	ch	58	6	oui	radio	1	1	0	NA	0	NA	0	NA	NA	0	0	NA	NA	NA	NA	0	NA	NA	0	NA	NA	NA	NA	1	y	NA	NA	NA	0	NA	NA	0	NA	NA	NA	NA	NA	0	NA	NA	NA	NA	NA
469	3	chu	50	12	oui	depistage	1	1	0	NA	0	NA	0	NA	NA	0	0	NA	NA	NA	NA	1	y	NA	0	NA	NA	NA	NA	1	y	NA	NA	NA	0	NA	NA	0	NA	NA	NA	NA	NA	0	NA	NA	NA	NA	NA
547	7	ch	66	0	non	depistage	0	NA	0	NA	0	NA	0	NA	NA	0	0	NA	NA	NA	NA	1	NA	NA	0	NA	NA	NA	NA	0	NA	NA	NA	NA	1	NA	NA	0	NA	NA	NA	NA	NA	0	NA	NA	NA	NA	NA
465	3	chu	65	7	non	clin	1	1	0	NA	0	NA	0	NA	NA	0	1	y	NA	NA	NA	0	NA	NA	0	NA	NA	NA	NA	1	y	NA	NA	NA	0	NA	NA	0	NA	NA	NA	NA	NA	0	NA	NA	NA	NA	NA
467	3	chu	69	17	non	depistage	0	NA	0	NA	0	NA	1	1	NA	0	0	NA	NA	NA	NA	1	y	NA	0	NA	NA	NA	NA	1	y	NA	NA	NA	1	y	NA	0	NA	NA	NA	NA	NA	0	NA	NA	NA	NA	NA
482	3	chu	77	4	oui	radio	0	NA	1	1	0	NA	0	NA	NA	0	0	NA	NA	NA	NA	1	y	NA	0	NA	NA	NA	NA	1	y	NA	NA	NA	0	NA	NA	0	NA	NA	NA	NA	NA	0	NA	NA	NA	NA	NA
448	3	chu	55	21	oui	depistage	0	NA	1	1	0	NA	0	NA	NA	0	0	NA	NA	NA	NA	1	y	NA	0	NA	NA	NA	NA	1	y	NA	NA	NA	0	NA	NA	0	NA	NA	NA	NA	NA	0	NA	NA	NA	NA	NA
584	8	ch	61	16	oui	depistage	0	NA	0	NA	0	NA	0	NA	NA	0	0	NA	NA	NA	NA	1	y	NA	0	NA	NA	NA	NA	1	y	NA	NA	NA	0	NA	NA	0	NA	NA	NA	NA	NA	0	NA	NA	NA	NA	NA
473	3	chu	54	7	oui	clin	1	1	0	NA	0	NA	0	NA	NA	0	1	y	NA	NA	NA	0	NA	NA	0	NA	NA	NA	NA	1	y	NA	NA	NA	0	NA	NA	0	NA	NA	NA	NA	NA	0	NA	NA	NA	NA	NA
483	3	chu	72	0	non	depistage	0	NA	0	NA	0	NA	0	NA	NA	0	0	NA	NA	NA	NA	1	y	NA	0	NA	NA	NA	NA	1	y	NA	NA	NA	0	NA	NA	0	NA	NA	NA	NA	NA	0	NA	NA	NA	NA	NA
488	3	chu	67	17	non	clin	0	NA	1	1	0	NA	0	NA	NA	0	1	y	NA	NA	NA	0	NA	NA	0	NA	NA	NA	NA	0	NA	NA	NA	NA	0	NA	NA	0	NA	NA	NA	NA	NA	0	NA	NA	NA	NA	NA
568	7	ch	73	0	non	radio	1	1	0	NA	0	NA	0	NA	NA	0	1	NA	NA	NA	NA	0	NA	NA	0	NA	NA	NA	NA	1	NA	NA	NA	NA	0	NA	NA	0	NA	NA	NA	NA	NA	0	NA	NA	NA	NA	NA
222	1	clcc	50	11	non	radio	0	NA	0	NA	0	NA	0	NA	NA	0	1	y	NA	NA	NA	0	NA	NA	0	NA	NA	NA	NA	1	y	NA	NA	NA	0	NA	NA	0	NA	NA	NA	NA	NA	0	NA	NA	NA	NA	NA
495	3	chu	68	10	non	depistage	1	1	0	NA	0	NA	0	NA	NA	0	0	NA	NA	NA	NA	1	y	NA	0	NA	NA	NA	NA	1	y	NA	NA	NA	0	NA	NA	0	NA	NA	NA	NA	NA	0	NA	NA	NA	NA	NA
486	3	chu	68	19	non	clin	1	1	0	NA	0	NA	0	NA	NA	0	1	y	NA	NA	NA	0	NA	NA	0	NA	NA	NA	NA	1	y	NA	NA	NA	0	NA	NA	0	NA	NA	NA	NA	NA	0	NA	NA	NA	NA	NA
569	7	ch	70	5	non	depistage	1	1	0	NA	0	NA	0	NA	NA	0	0	NA	NA	NA	NA	1	NA	NA	0	NA	NA	NA	NA	0	NA	NA	NA	NA	0	NA	NA	0	NA	NA	NA	NA	NA	0	NA	NA	NA	NA	NA
507	4	chu	43	0	oui	clin	1	1	0	NA	0	NA	0	NA	NA	0	0	NA	NA	NA	NA	0	NA	NA	0	NA	NA	NA	NA	0	NA	NA	NA	NA	0	NA	NA	1	y	NA	NA	NA	NA	0	NA	NA	NA	NA	NA
355	1	clcc	39	6	oui	radio	0	NA	1	1	0	NA	0	NA	NA	0	1	y	NA	NA	NA	0	NA	NA	0	NA	NA	NA	NA	1	y	NA	NA	NA	0	NA	NA	0	NA	NA	NA	NA	NA	0	NA	NA	NA	NA	NA
541	7	ch	52	0	non	clin	0	NA	1	2	0	NA	0	NA	NA	0	0	NA	NA	NA	NA	1	y	NA	0	NA	NA	NA	NA	1	y	y	NA	NA	0	NA	NA	0	NA	NA	NA	NA	NA	0	NA	NA	NA	NA	NA
334	1	clcc	53	24	oui	radio	1	1	1	2	0	NA	0	NA	NA	0	1	y	NA	NA	NA	0	NA	NA	0	NA	NA	NA	NA	1	y	NA	NA	NA	0	NA	NA	0	NA	NA	NA	NA	NA	0	NA	NA	NA	NA	NA
379	1	clcc	52	37	oui	depistage	1	1	1	1	0	NA	0	NA	NA	0	0	NA	NA	NA	NA	1	y	NA	0	NA	NA	NA	NA	1	y	NA	NA	NA	0	NA	NA	0	NA	NA	NA	NA	NA	0	NA	NA	NA	NA	NA
470	3	chu	59	6	oui	clin	1	1	0	NA	0	NA	0	NA	NA	0	1	y	NA	NA	NA	0	NA	NA	0	NA	NA	NA	NA	1	y	NA	NA	NA	0	NA	NA	0	NA	NA	NA	NA	NA	0	NA	NA	NA	NA	NA
536	6	ch	29	27	oui	clin	1	1	0	NA	0	NA	0	NA	NA	0	1	y	NA	NA	NA	0	NA	NA	0	NA	NA	NA	NA	1	y	NA	NA	NA	1	y	NA	0	NA	NA	NA	NA	NA	0	NA	NA	NA	NA	NA
575	8	ch	74	17	non	radio	1	1	0	NA	0	NA	0	NA	NA	0	1	y	NA	NA	NA	0	NA	NA	0	NA	NA	NA	NA	1	y	NA	NA	NA	0	NA	NA	0	NA	NA	NA	NA	NA	0	NA	NA	NA	NA	NA
545	7	ch	68	0	non	depistage	0	NA	1	1	0	NA	0	NA	NA	0	0	NA	NA	NA	NA	1	y	NA	0	NA	NA	NA	NA	0	NA	NA	NA	NA	0	NA	NA	0	NA	NA	NA	NA	NA	0	NA	NA	NA	NA	NA
592	8	ch	42	3	oui	clin	0	NA	1	2	0	NA	0	NA	NA	0	0	NA	NA	NA	NA	0	NA	NA	1	y	NA	NA	NA	1	y	NA	NA	NA	1	y	NA	0	NA	NA	NA	NA	NA	0	NA	NA	NA	NA	NA
591	8	ch	49	6	oui	radio	0	NA	1	5	0	NA	0	NA	NA	0	1	y	NA	NA	NA	0	NA	NA	0	NA	NA	NA	NA	1	y	NA	NA	NA	0	NA	NA	0	NA	NA	NA	NA	NA	0	NA	NA	NA	NA	NA
595	8	ch	64	7	non	depistage	1	1	0	NA	0	NA	0	NA	NA	0	0	NA	NA	NA	NA	1	y	NA	0	NA	NA	NA	NA	0	NA	NA	NA	NA	0	NA	NA	0	NA	NA	NA	NA	NA	0	NA	NA	NA	NA	NA
51	1	clcc	67	4	non	clin	1	1	1	1	0	NA	0	NA	NA	0	1	y	NA	NA	NA	0	NA	NA	0	NA	NA	NA	NA	1	y	NA	NA	NA	0	NA	NA	0	NA	NA	NA	NA	NA	0	NA	NA	NA	NA	NA
528	6	ch	63	13	non	clin	1	1	0	NA	0	NA	0	NA	NA	0	1	y	NA	NA	NA	0	NA	NA	0	NA	NA	NA	NA	1	y	NA	NA	NA	0	NA	NA	0	NA	NA	NA	NA	NA	0	NA	NA	NA	NA	NA
62	1	clcc	42	7	oui	radio	1	1	1	3	0	NA	0	NA	NA	0	1	y	NA	NA	NA	0	NA	NA	0	NA	NA	NA	NA	1	y	NA	NA	NA	0	NA	NA	0	NA	NA	NA	NA	NA	0	NA	NA	NA	NA	NA
109	1	clcc	64	4	non	depistage	1	1	0	NA	0	NA	0	NA	NA	0	0	NA	NA	NA	NA	1	y	NA	0	NA	NA	NA	NA	1	y	NA	NA	NA	0	NA	NA	0	NA	NA	NA	NA	NA	0	NA	NA	NA	NA	NA
125	1	clcc	54	8	oui	clin	1	2	0	NA	0	NA	0	NA	NA	0	1	y	NA	NA	NA	0	NA	NA	0	NA	NA	NA	NA	1	y	NA	NA	NA	0	NA	NA	0	NA	NA	NA	NA	NA	0	NA	NA	NA	NA	NA
174	1	clcc	52	11	oui	clin	1	1	0	NA	0	NA	0	NA	NA	0	0	NA	NA	NA	NA	0	NA	NA	0	NA	NA	NA	NA	0	NA	NA	NA	NA	1	y	NA	0	NA	NA	NA	NA	NA	0	NA	NA	NA	NA	NA
177	1	clcc	50	24	oui	depistage	1	1	1	1	0	NA	0	NA	NA	0	0	NA	NA	NA	NA	1	y	NA	0	NA	NA	NA	NA	1	y	y	NA	NA	1	y	NA	0	NA	NA	NA	NA	NA	0	NA	NA	NA	NA	NA
440	2	clcc	48	18	oui	radio	0	NA	1	1	0	NA	0	NA	NA	0	0	NA	NA	NA	NA	1	y	NA	0	NA	NA	NA	NA	1	y	NA	NA	NA	1	y	NA	0	NA	NA	NA	NA	NA	0	NA	NA	NA	NA	NA
513	4	chu	68	4	non	depistage	0	NA	1	1	0	NA	0	NA	NA	0	0	NA	NA	NA	NA	1	y	NA	0	NA	NA	NA	NA	1	y	NA	NA	NA	0	NA	NA	0	NA	NA	NA	NA	NA	0	NA	NA	NA	NA	NA
521	6	ch	41	8	oui	radio	0	NA	0	NA	0	NA	0	NA	NA	0	0	NA	NA	NA	NA	0	NA	NA	0	NA	NA	NA	NA	0	NA	NA	NA	NA	0	NA	NA	0	NA	NA	NA	NA	NA	0	NA	NA	NA	NA	NA
183	1	clcc	45	11	oui	clin	1	1	1	2	0	NA	0	NA	NA	0	1	y	NA	NA	NA	0	NA	NA	0	NA	NA	NA	NA	1	y	NA	NA	NA	1	y	NA	0	NA	NA	NA	NA	NA	0	NA	NA	NA	NA	NA
590	8	ch	40	NA	oui	clin	0	NA	1	2	0	NA	0	NA	NA	0	1	y	NA	NA	NA	0	NA	NA	0	NA	NA	NA	NA	0	NA	NA	NA	NA	0	NA	NA	0	NA	NA	NA	NA	NA	0	NA	NA	NA	NA	NA
432	2	clcc	67	22	non	depistage	0	NA	1	1	0	NA	0	NA	NA	0	0	NA	NA	NA	NA	1	y	NA	1	y	NA	NA	NA	1	y	NA	NA	NA	0	NA	NA	0	NA	NA	NA	NA	NA	0	NA	NA	NA	NA	NA
435	2	clcc	60	25	oui	depistage	1	1	0	2	0	NA	1	3	NA	0	1	y	NA	NA	NA	0	NA	NA	0	NA	NA	NA	NA	1	y	NA	NA	NA	0	NA	NA	0	NA	NA	NA	NA	NA	0	NA	NA	NA	NA	NA
512	4	chu	53	3	oui	depistage	0	NA	0	NA	0	NA	0	NA	NA	0	0	NA	NA	NA	NA	1	y	NA	0	NA	NA	NA	NA	1	y	NA	NA	NA	0	NA	NA	0	NA	NA	NA	NA	NA	0	NA	NA	NA	NA	NA
46	1	clcc	53	4	non	depistage	1	1	1	1	0	NA	0	NA	NA	0	0	NA	NA	NA	NA	1	y	NA	1	y	NA	NA	NA	1	y	NA	NA	NA	1	y	NA	0	NA	NA	NA	NA	NA	0	NA	NA	NA	NA	NA
112	1	clcc	68	8	non	depistage	1	2	0	NA	0	NA	0	NA	NA	0	0	NA	NA	NA	NA	1	y	NA	0	NA	NA	NA	NA	1	y	NA	NA	NA	0	NA	NA	0	NA	NA	NA	NA	NA	0	NA	NA	NA	NA	NA
111	1	clcc	48	16	oui	radio	0	NA	1	1	0	NA	0	NA	NA	0	1	y	NA	NA	NA	0	NA	NA	0	NA	NA	NA	NA	1	y	NA	NA	NA	0	NA	NA	0	NA	NA	NA	NA	NA	0	NA	NA	NA	NA	NA
176	1	clcc	63	33	non	depistage	0	NA	1	1	0	NA	0	NA	NA	0	0	NA	NA	NA	NA	1	y	NA	0	NA	NA	NA	NA	1	y	NA	NA	NA	1	y	NA	0	NA	NA	NA	NA	NA	0	NA	NA	NA	NA	NA
192	1	clcc	62	4	non	radio	1	1	1	1	0	NA	0	NA	NA	0	1	y	NA	NA	NA	0	NA	NA	0	NA	NA	NA	NA	1	y	NA	NA	NA	0	NA	NA	0	NA	NA	NA	NA	NA	0	NA	NA	NA	NA	NA
160	1	clcc	63	37	non	depistage	1	1	0	NA	0	NA	0	NA	NA	0	0	NA	NA	NA	NA	1	y	NA	0	NA	NA	NA	NA	1	y	NA	NA	NA	0	NA	NA	0	NA	NA	NA	NA	NA	0	NA	NA	NA	NA	NA
173	1	clcc	46	7	oui	radio	1	1	1	1	0	NA	0	NA	NA	0	1	y	NA	NA	NA	0	NA	NA	0	NA	NA	NA	NA	1	y	NA	NA	NA	0	NA	NA	0	NA	NA	NA	NA	NA	0	NA	NA	NA	NA	NA
259	1	clcc	40	21	oui	clin	0	NA	1	2	0	NA	0	NA	NA	0	1	y	NA	NA	NA	0	NA	NA	0	NA	NA	NA	NA	1	y	NA	NA	NA	1	y	NA	0	NA	NA	NA	NA	NA	0	NA	NA	NA	NA	NA
599	10	chu	66	8	non	clin	1	1	1	1	0	NA	0	NA	NA	0	1	y	NA	NA	NA	0	NA	NA	0	NA	NA	NA	NA	1	y	NA	NA	NA	0	NA	NA	0	NA	NA	NA	NA	NA	0	NA	NA	NA	NA	NA
471	3	chu	50	49	non	depistage	1	1	0	NA	0	NA	0	NA	NA	0	0	NA	NA	NA	NA	1	y	NA	0	NA	NA	NA	NA	1	y	NA	NA	NA	0	NA	NA	0	NA	NA	NA	NA	NA	0	NA	NA	NA	NA	NA
433	2	clcc	38	20	oui	clin	0	NA	0	NA	0	NA	0	NA	NA	0	1	y	NA	NA	NA	0	NA	NA	0	NA	NA	NA	NA	1	y	NA	NA	NA	0	NA	NA	0	NA	NA	NA	NA	NA	0	NA	NA	NA	NA	NA
442	2	clcc	53	12	oui	radio	0	NA	1	1	0	NA	0	NA	NA	0	1	y	NA	NA	NA	0	NA	NA	0	NA	NA	NA	NA	1	y	NA	NA	NA	0	NA	NA	0	NA	NA	NA	NA	NA	0	NA	NA	NA	NA	NA
443	2	clcc	50	25	oui	radio	0	NA	1	1	0	NA	0	NA	NA	0	1	y	NA	NA	NA	0	NA	NA	0	NA	NA	NA	NA	1	y	y	NA	NA	1	y	NA	0	NA	NA	NA	NA	NA	0	NA	NA	NA	NA	NA
96	1	clcc	93	43	non	clin	1	2	0	NA	0	NA	1	1	NA	0	1	y	NA	NA	NA	0	NA	NA	0	NA	NA	NA	NA	1	y	NA	NA	NA	0	NA	NA	0	NA	NA	NA	NA	NA	0	NA	NA	NA	NA	NA
122	1	clcc	51	24	non	radio	1	1	1	1	0	NA	0	NA	NA	0	1	y	NA	NA	NA	0	NA	NA	0	NA	NA	NA	NA	1	y	NA	NA	NA	1	y	NA	0	NA	NA	NA	NA	NA	0	NA	NA	NA	NA	NA
451	3	chu	69	17	non	radio	0	NA	0	NA	0	NA	0	NA	NA	0	1	y	NA	NA	NA	0	NA	NA	0	NA	NA	NA	NA	1	y	NA	NA	NA	1	y	NA	0	NA	NA	NA	NA	NA	0	NA	NA	NA	NA	NA
230	1	clcc	77	32	non	radio	0	NA	0	NA	0	NA	0	NA	NA	0	0	NA	NA	NA	NA	0	NA	NA	0	NA	NA	NA	NA	0	NA	NA	NA	NA	0	NA	NA	0	NA	NA	NA	NA	NA	0	NA	NA	NA	NA	NA
378	1	clcc	60	37	oui	radio	1	2	0	NA	0	NA	0	NA	NA	0	1	y	NA	NA	NA	0	NA	NA	0	NA	NA	NA	NA	1	y	NA	NA	NA	0	NA	NA	0	NA	NA	NA	NA	NA	0	NA	NA	NA	NA	NA
64	1	clcc	34	7	oui	radio	1	1	0	NA	0	NA	0	NA	NA	0	1	y	NA	NA	NA	0	NA	NA	0	NA	NA	NA	NA	1	y	NA	NA	NA	0	NA	NA	0	NA	NA	NA	NA	NA	0	NA	NA	NA	NA	NA
389	1	clcc	61	9	non	depistage	1	1	1	2	0	NA	0	NA	NA	0	0	NA	NA	NA	NA	1	y	NA	0	NA	NA	NA	NA	0	NA	NA	NA	NA	0	NA	NA	0	NA	NA	NA	NA	NA	0	NA	NA	NA	NA	NA
407	1	clcc	60	6	oui	radio	1	1	1	2	0	NA	0	NA	NA	0	1	y	NA	NA	NA	0	NA	NA	0	NA	NA	NA	NA	1	y	NA	NA	NA	0	NA	NA	0	NA	NA	NA	NA	NA	0	NA	NA	NA	NA	NA
3	1	clcc	56	48	oui	depistage	1	5	1	2	0	NA	0	NA	NA	0	0	NA	NA	NA	NA	1	y	NA	0	NA	NA	NA	NA	1	y	NA	NA	NA	1	y	NA	0	NA	NA	NA	NA	NA	0	NA	NA	NA	NA	NA
544	7	ch	51	5	oui	depistage	0	NA	1	2	0	NA	0	NA	NA	0	0	NA	NA	NA	NA	1	y	NA	0	NA	NA	NA	NA	0	NA	NA	NA	NA	0	NA	NA	0	NA	NA	NA	NA	NA	0	NA	NA	NA	NA	NA
492	3	chu	76	9	non	radio	1	1	0	NA	0	NA	0	NA	NA	0	1	y	NA	NA	NA	0	NA	NA	0	NA	NA	NA	NA	1	y	NA	NA	NA	0	NA	NA	0	NA	NA	NA	NA	NA	0	NA	NA	NA	NA	NA
508	4	chu	76	4	non	radio	0	NA	0	NA	0	NA	0	NA	NA	0	0	NA	NA	NA	NA	1	y	NA	0	NA	NA	NA	NA	1	y	NA	NA	NA	0	NA	NA	0	NA	NA	NA	NA	NA	0	NA	NA	NA	NA	NA
497	3	chu	81	11	non	clin	1	1	0	NA	0	NA	0	NA	NA	0	1	y	NA	NA	NA	0	NA	NA	0	NA	NA	NA	NA	1	y	NA	NA	NA	0	NA	NA	0	NA	NA	NA	NA	NA	0	NA	NA	NA	NA	NA
534	6	ch	80	33	non	clin	1	2	0	NA	0	NA	0	NA	NA	0	1	y	NA	NA	NA	0	NA	NA	0	NA	NA	NA	NA	1	y	NA	NA	NA	0	NA	NA	0	NA	NA	NA	NA	NA	0	NA	NA	NA	NA	NA
560	7	ch	88	3	non	radio	0	NA	0	NA	0	NA	0	NA	NA	0	1	NA	NA	NA	NA	0	NA	NA	0	NA	NA	NA	NA	0	NA	NA	NA	NA	0	NA	NA	0	NA	NA	NA	NA	NA	0	NA	NA	NA	NA	NA
572	7	ch	54	7	non	depistage	1	1	0	NA	0	NA	0	NA	NA	0	0	NA	NA	NA	NA	1	y	NA	0	NA	NA	NA	NA	1	y	NA	NA	NA	0	NA	NA	0	NA	NA	NA	NA	NA	0	NA	NA	NA	NA	NA
438	2	clcc	76	28	non	clin	1	1	0	NA	0	NA	1	2	NA	0	1	y	NA	NA	NA	0	NA	NA	0	NA	NA	NA	NA	1	y	NA	NA	NA	0	NA	NA	0	NA	NA	NA	NA	NA	0	NA	NA	NA	NA	NA
441	2	clcc	72	7	non	depistage	0	NA	1	1	0	NA	0	NA	NA	0	1	y	NA	NA	NA	0	NA	NA	0	NA	NA	NA	NA	1	y	NA	NA	NA	0	NA	NA	0	NA	NA	NA	NA	NA	0	NA	NA	NA	NA	NA
556	7	ch	54	5	non	radio	1	1	0	NA	0	NA	0	NA	NA	0	0	NA	NA	NA	NA	1	y	NA	0	NA	NA	NA	NA	0	NA	NA	NA	NA	0	NA	NA	0	NA	NA	NA	NA	NA	0	NA	NA	NA	NA	NA
175	1	clcc	79	0	non	radio	0	NA	1	1	0	NA	0	NA	NA	0	1	y	NA	NA	NA	0	NA	NA	0	NA	NA	NA	NA	1	y	y	NA	NA	0	NA	NA	0	NA	NA	NA	NA	NA	0	NA	NA	NA	NA	NA
562	7	ch	31	5	oui	clin	0	NA	0	NA	0	NA	0	NA	NA	0	1	y	NA	NA	NA	0	NA	NA	0	NA	NA	NA	NA	1	y	NA	NA	NA	0	NA	NA	0	NA	NA	NA	NA	NA	0	NA	NA	NA	NA	NA
571	7	ch	49	0	oui	clin	1	1	0	NA	0	NA	0	NA	NA	0	1	y	NA	NA	NA	0	NA	NA	0	NA	NA	NA	NA	1	y	NA	NA	NA	1	y	NA	0	NA	NA	NA	NA	NA	0	NA	NA	NA	NA	NA
504	4	chu	42	3	oui	radio	1	1	0	NA	0	NA	0	NA	NA	0	1	y	NA	NA	NA	0	NA	NA	0	NA	NA	NA	NA	1	y	NA	NA	NA	1	y	NA	0	NA	NA	NA	NA	NA	0	NA	NA	NA	NA	NA
315	1	clcc	83	8	non	radio	1	1	0	NA	0	NA	0	NA	NA	0	1	y	NA	NA	NA	0	NA	NA	0	NA	NA	NA	NA	1	y	NA	NA	NA	0	NA	NA	0	NA	NA	NA	NA	NA	0	NA	NA	NA	NA	NA
444	2	clcc	63	17	oui	depistage	0	NA	1	1	0	NA	0	NA	NA	0	0	NA	NA	NA	NA	1	y	NA	0	NA	NA	NA	NA	1	y	NA	NA	NA	0	NA	NA	0	NA	NA	NA	NA	NA	0	NA	NA	NA	NA	NA
445	2	clcc	58	8	oui	depistage	0	NA	1	1	0	NA	0	NA	NA	0	0	NA	NA	NA	NA	1	y	NA	0	NA	NA	NA	NA	1	y	NA	NA	NA	0	NA	NA	0	NA	NA	NA	NA	NA	0	NA	NA	NA	NA	NA
586	8	ch	47	13	oui	radio	0	NA	1	1	0	NA	0	NA	NA	0	0	NA	NA	NA	NA	1	y	y	0	NA	NA	NA	NA	0	NA	NA	NA	NA	0	NA	NA	0	NA	NA	NA	NA	NA	0	NA	NA	NA	NA	NA
496	3	chu	40	21	oui	radio	0	NA	1	1	0	NA	0	NA	NA	0	1	y	NA	NA	NA	0	NA	NA	0	NA	NA	NA	NA	1	y	NA	NA	NA	1	y	NA	0	NA	NA	NA	NA	NA	0	NA	NA	NA	NA	NA
494	3	chu	77	7	non	radio	0	NA	1	1	0	NA	0	NA	NA	0	1	y	NA	NA	NA	1	y	NA	0	NA	NA	NA	NA	1	y	NA	NA	NA	0	NA	NA	0	NA	NA	NA	NA	NA	0	NA	NA	NA	NA	NA
453	3	chu	64	21	non	depistage	1	1	0	NA	0	NA	0	NA	NA	0	0	NA	NA	NA	NA	1	y	NA	0	NA	NA	NA	NA	1	y	NA	NA	NA	1	y	NA	0	NA	NA	NA	NA	NA	0	NA	NA	NA	NA	NA
485	3	chu	52	6	oui	depistage	0	NA	1	1	0	NA	0	NA	NA	0	0	NA	NA	NA	NA	1	y	NA	0	NA	NA	NA	NA	1	y	NA	NA	NA	0	NA	NA	0	NA	NA	NA	NA	NA	0	NA	NA	NA	NA	NA
487	3	chu	44	7	oui	clin	1	1	0	NA	0	NA	0	NA	NA	0	1	y	NA	NA	NA	0	NA	NA	0	NA	NA	NA	NA	1	y	NA	NA	NA	0	NA	NA	0	NA	NA	NA	NA	NA	0	NA	NA	NA	NA	NA
462	3	chu	77	11	non	clin	0	NA	0	NA	0	NA	0	NA	NA	0	1	y	NA	NA	NA	0	NA	NA	0	NA	NA	NA	NA	1	y	NA	NA	NA	0	NA	NA	0	NA	NA	NA	NA	NA	0	NA	NA	NA	NA	NA
493	3	chu	77	10	non	radio	1	1	0	NA	0	NA	0	NA	NA	0	1	y	NA	NA	NA	0	NA	NA	1	y	NA	NA	NA	1	y	NA	NA	NA	1	y	NA	0	NA	NA	NA	NA	NA	1	y	NA	NA	NA	NA
533	6	ch	61	8	non	depistage	1	1	0	NA	0	NA	0	NA	NA	0	0	NA	NA	NA	NA	1	y	NA	0	NA	NA	NA	NA	1	y	y	NA	NA	0	NA	NA	0	NA	NA	NA	NA	NA	0	NA	NA	NA	NA	NA
478	3	chu	80	9	non	clin	1	2	0	NA	0	NA	0	NA	NA	0	1	y	NA	NA	NA	0	NA	NA	0	NA	NA	NA	NA	1	y	NA	NA	NA	0	NA	NA	0	NA	NA	NA	NA	NA	0	NA	NA	NA	NA	NA
475	3	chu	59	7	oui	clin	1	1	0	NA	0	NA	0	NA	NA	0	1	y	NA	NA	NA	0	NA	NA	0	NA	NA	NA	NA	1	y	NA	NA	NA	0	NA	NA	0	NA	NA	NA	NA	NA	0	NA	NA	NA	NA	NA
522	6	ch	50	12	oui	depistage	0	NA	1	1	0	NA	0	NA	NA	0	0	NA	NA	NA	NA	1	y	NA	0	NA	NA	NA	NA	1	y	y	NA	NA	0	NA	NA	0	NA	NA	NA	NA	NA	0	NA	NA	NA	NA	NA
523	6	ch	69	8	non	depistage	0	NA	1	1	0	NA	0	NA	NA	0	0	NA	NA	NA	NA	1	y	y	0	NA	NA	NA	NA	1	y	NA	NA	NA	0	NA	NA	0	NA	NA	NA	NA	NA	0	NA	NA	NA	NA	NA
582	8	ch	50	13	oui	radio	0	NA	1	1	0	NA	0	NA	NA	0	1	y	NA	NA	NA	1	y	NA	0	NA	NA	NA	NA	1	y	NA	NA	NA	0	NA	NA	0	NA	NA	NA	NA	NA	0	NA	NA	NA	NA	NA
587	8	ch	47	11	oui	radio	1	1	0	NA	0	NA	0	NA	NA	0	0	NA	NA	NA	NA	1	y	NA	0	NA	NA	NA	NA	0	NA	NA	NA	NA	0	NA	NA	0	NA	NA	NA	NA	NA	0	NA	NA	NA	NA	NA
525	6	ch	67	12	non	depistage	1	1	0	NA	0	NA	0	NA	NA	0	0	NA	NA	NA	NA	1	NA	NA	0	NA	NA	NA	NA	1	NA	NA	NA	NA	0	NA	NA	0	NA	NA	NA	NA	NA	0	NA	NA	NA	NA	NA
472	3	chu	59	9	oui	clin	1	1	0	NA	0	NA	0	NA	NA	0	1	y	NA	NA	NA	0	NA	NA	0	NA	NA	NA	NA	1	y	NA	NA	NA	0	NA	NA	0	NA	NA	NA	NA	NA	0	NA	NA	NA	NA	NA
527	6	ch	62	4	non	depistage	0	NA	0	NA	0	NA	0	NA	NA	0	0	NA	NA	NA	NA	1	y	NA	1	y	y	NA	NA	0	NA	NA	NA	NA	0	NA	NA	0	NA	NA	NA	NA	NA	0	NA	NA	NA	NA	NA
519	6	ch	56	28	oui	clin	0	NA	1	1	0	NA	0	NA	NA	0	1	NA	NA	NA	NA	0	NA	NA	0	NA	NA	NA	NA	1	NA	NA	NA	NA	0	NA	NA	0	NA	NA	NA	NA	NA	0	NA	NA	NA	NA	NA
459	3	chu	77	0	non	radio	0	NA	0	NA	0	NA	0	NA	NA	0	1	y	NA	NA	NA	0	NA	NA	0	NA	NA	NA	NA	1	y	NA	NA	NA	0	NA	NA	0	NA	NA	NA	NA	NA	0	NA	NA	NA	NA	NA
524	6	ch	68	10	non	clin	1	1	0	NA	0	NA	0	NA	NA	0	1	y	NA	NA	NA	0	NA	NA	0	NA	NA	NA	NA	1	y	NA	NA	NA	0	NA	NA	0	NA	NA	NA	NA	NA	0	NA	NA	NA	NA	NA
447	2	clcc	44	27	oui	clin	0	NA	0	NA	0	NA	0	NA	NA	0	1	y	NA	NA	NA	0	NA	NA	0	NA	NA	NA	NA	1	y	y	NA	NA	1	y	NA	0	NA	NA	NA	NA	NA	0	NA	NA	NA	NA	NA
454	3	chu	71	9	non	depistage	0	NA	0	NA	0	NA	0	NA	NA	0	0	NA	NA	NA	NA	1	y	NA	0	NA	NA	NA	NA	1	y	NA	NA	NA	1	y	NA	0	NA	NA	NA	NA	NA	0	NA	NA	NA	NA	NA
456	3	chu	69	33	non	depistage	1	1	0	NA	0	NA	0	NA	NA	0	0	NA	NA	NA	NA	1	y	NA	0	NA	NA	NA	NA	1	y	NA	NA	NA	0	NA	NA	0	NA	NA	NA	NA	NA	0	NA	NA	NA	NA	NA
499	4	chu	55	6	non	depistage	1	1	0	NA	0	NA	0	NA	NA	0	0	NA	NA	NA	NA	1	y	NA	0	NA	NA	NA	NA	1	y	NA	NA	NA	0	NA	NA	0	NA	NA	NA	NA	NA	0	NA	NA	NA	NA	NA
455	3	chu	60	6	non	clin	0	NA	0	NA	0	NA	0	NA	NA	0	1	y	NA	NA	NA	0	NA	NA	0	NA	NA	NA	NA	1	y	NA	NA	NA	0	NA	NA	0	NA	NA	NA	NA	NA	0	NA	NA	NA	NA	NA
446	2	clcc	67	27	non	depistage	0	NA	1	1	0	NA	0	NA	NA	0	1	y	NA	NA	NA	0	NA	NA	0	NA	NA	NA	NA	1	y	NA	NA	NA	0	NA	NA	0	NA	NA	NA	NA	NA	0	NA	NA	NA	NA	NA
321	1	clcc	66	19	non	depistage	1	1	1	1	0	NA	0	NA	NA	0	0	NA	NA	NA	NA	1	y	NA	0	NA	NA	NA	NA	1	y	NA	NA	NA	0	NA	NA	0	NA	NA	NA	NA	NA	0	NA	NA	NA	NA	NA
67	1	clcc	62	6	non	clin	1	1	1	1	0	NA	0	NA	NA	0	1	y	NA	NA	NA	0	NA	NA	0	NA	NA	NA	NA	1	y	NA	NA	NA	0	NA	NA	0	NA	NA	NA	NA	NA	0	NA	NA	NA	NA	NA
578	8	ch	69	8	non	depistage	0	NA	0	NA	0	NA	0	NA	NA	0	0	NA	NA	NA	NA	0	NA	NA	0	NA	NA	NA	NA	0	NA	NA	NA	NA	0	NA	NA	0	NA	NA	NA	NA	NA	0	NA	NA	NA	NA	NA
193	1	clcc	40	19	oui	clin	1	1	1	1	0	NA	0	NA	NA	0	1	y	NA	NA	NA	0	NA	NA	0	NA	NA	NA	NA	1	y	NA	NA	NA	0	NA	NA	0	NA	NA	NA	NA	NA	0	NA	NA	NA	NA	NA
546	7	ch	40	0	oui	clin	0	NA	1	1	0	NA	0	NA	NA	0	0	NA	NA	NA	NA	1	NA	NA	0	NA	NA	NA	NA	0	NA	NA	NA	NA	1	NA	NA	0	NA	NA	NA	NA	NA	0	NA	NA	NA	NA	NA
110	1	clcc	68	39	non	depistage	0	NA	1	1	0	NA	0	NA	NA	0	0	NA	NA	NA	NA	1	y	NA	0	NA	NA	NA	NA	0	NA	NA	NA	NA	1	y	NA	0	NA	NA	NA	NA	NA	0	NA	NA	NA	NA	NA
452	3	chu	57	6	oui	depistage	0	NA	1	1	0	NA	0	NA	NA	0	0	NA	NA	NA	NA	1	y	NA	0	NA	NA	NA	NA	1	y	NA	NA	NA	0	NA	NA	0	NA	NA	NA	NA	NA	0	NA	NA	NA	NA	NA
580	8	ch	61	6	non	clin	1	1	0	NA	0	NA	0	NA	NA	0	1	y	NA	NA	NA	0	NA	NA	0	NA	NA	NA	NA	0	NA	NA	NA	NA	0	NA	NA	0	NA	NA	NA	NA	NA	0	NA	NA	NA	NA	NA
502	4	chu	61	0	non	depistage	0	NA	0	NA	0	NA	0	NA	NA	0	0	NA	NA	NA	NA	1	y	NA	0	NA	NA	NA	NA	1	y	NA	NA	NA	0	NA	NA	0	NA	NA	NA	NA	NA	0	NA	NA	NA	NA	NA
25	1	clcc	74	11	non	depistage	1	1	1	1	0	NA	0	NA	NA	0	0	NA	NA	NA	NA	1	y	NA	0	NA	NA	NA	NA	1	y	NA	NA	NA	0	NA	NA	0	NA	NA	NA	NA	NA	0	NA	NA	NA	NA	NA
179	1	clcc	67	9	non	clin	1	1	0	NA	0	NA	0	NA	NA	0	0	NA	NA	NA	NA	1	y	NA	0	NA	NA	NA	NA	1	y	NA	NA	NA	0	NA	NA	0	NA	NA	NA	NA	NA	0	NA	NA	NA	NA	NA
598	10	chu	43	0	oui	radio	1	1	1	2	0	NA	0	NA	NA	0	1	y	NA	NA	NA	0	NA	NA	1	y	NA	NA	NA	1	y	y	NA	NA	1	y	NA	0	NA	NA	NA	NA	NA	0	NA	NA	NA	NA	NA
489	3	chu	39	0	oui	clin	1	1	0	NA	0	NA	0	NA	NA	0	1	y	NA	NA	NA	0	NA	NA	0	NA	NA	NA	NA	1	y	NA	NA	NA	0	NA	NA	0	NA	NA	NA	NA	NA	0	NA	NA	NA	NA	NA
342	1	clcc	59	27	oui	depistage	1	1	0	NA	0	NA	0	NA	NA	0	0	NA	NA	NA	NA	1	y	NA	0	NA	NA	NA	NA	1	y	NA	NA	NA	0	NA	NA	0	NA	NA	NA	NA	NA	0	NA	NA	NA	NA	NA
466	3	chu	45	8	oui	clin	1	1	0	NA	0	NA	0	NA	NA	0	1	y	NA	NA	NA	0	NA	NA	0	NA	NA	NA	NA	1	y	NA	NA	NA	1	y	NA	0	NA	NA	NA	NA	NA	0	NA	NA	NA	NA	NA
567	7	ch	67	0	non	depistage	0	NA	0	NA	0	NA	0	NA	NA	0	0	NA	NA	NA	NA	1	y	NA	0	NA	NA	NA	NA	1	y	NA	NA	NA	0	NA	NA	0	NA	NA	NA	NA	NA	0	NA	NA	NA	NA	NA
461	3	chu	48	0	oui	clin	0	NA	1	1	0	NA	0	NA	NA	0	1	y	NA	NA	NA	0	NA	NA	0	NA	NA	NA	NA	1	y	NA	NA	NA	0	NA	NA	0	NA	NA	NA	NA	NA	0	NA	NA	NA	NA	NA
535	6	ch	61	14	non	depistage	0	NA	1	1	0	NA	0	NA	NA	0	0	NA	NA	NA	NA	1	y	NA	0	NA	NA	NA	NA	1	y	NA	NA	NA	0	NA	NA	0	NA	NA	NA	NA	NA	0	NA	NA	NA	NA	NA
565	7	ch	53	7	oui	depistage	0	NA	1	1	0	NA	0	NA	NA	0	0	NA	NA	NA	NA	1	NA	NA	1	y	NA	NA	NA	0	y	NA	NA	NA	1	y	NA	0	NA	NA	NA	NA	NA	0	NA	NA	NA	NA	NA
369	1	clcc	55	26	oui	depistage	1	1	0	NA	0	NA	0	NA	NA	0	0	NA	NA	NA	NA	1	y	NA	0	NA	NA	NA	NA	1	y	NA	NA	NA	0	NA	NA	0	NA	NA	NA	NA	NA	0	NA	NA	NA	NA	NA
347	1	clcc	33	31	oui	clin	0	NA	1	1	0	NA	0	NA	NA	0	0	NA	NA	NA	NA	0	NA	NA	0	NA	NA	NA	NA	1	y	NA	NA	NA	0	NA	NA	0	NA	NA	NA	NA	NA	0	NA	NA	NA	NA	NA
490	3	chu	62	4	non	depistage	0	NA	1	1	0	NA	0	NA	NA	0	0	NA	NA	NA	NA	1	y	NA	0	NA	NA	NA	NA	1	y	NA	NA	NA	0	NA	NA	0	NA	NA	NA	NA	NA	0	NA	NA	NA	NA	NA
353	1	clcc	52	6	oui	radio	0	NA	1	2	0	NA	0	NA	NA	0	1	y	NA	NA	NA	0	NA	NA	0	NA	NA	NA	NA	1	y	y	NA	NA	0	NA	NA	0	NA	NA	NA	NA	NA	0	NA	NA	NA	NA	NA
425	1	clcc	41	26	oui	radio	1	1	0	NA	0	NA	0	NA	NA	0	1	y	NA	NA	NA	0	NA	NA	0	NA	NA	NA	NA	1	y	NA	NA	NA	0	NA	NA	0	NA	NA	NA	NA	NA	0	NA	NA	NA	NA	NA
566	7	ch	64	0	non	depistage	1	1	0	NA	0	NA	1	1	NA	0	0	NA	NA	NA	NA	1	y	NA	0	NA	NA	NA	NA	1	y	NA	NA	NA	1	y	NA	0	NA	NA	NA	NA	NA	0	NA	NA	NA	NA	NA
559	7	ch	52	7	oui	clin	0	NA	0	NA	0	NA	0	NA	NA	0	1	NA	NA	NA	NA	0	NA	NA	0	NA	NA	NA	NA	1	NA	NA	NA	NA	0	NA	NA	0	NA	NA	NA	NA	NA	0	NA	NA	NA	NA	NA
479	3	chu	49	9	oui	clin	1	1	0	NA	0	NA	0	NA	NA	0	1	y	NA	NA	NA	0	NA	NA	0	NA	NA	NA	NA	0	NA	NA	NA	NA	0	NA	NA	0	NA	NA	NA	NA	NA	0	NA	NA	NA	NA	NA
341	1	clcc	73	32	non	clin	1	2	0	NA	0	NA	0	NA	NA	0	1	y	NA	NA	NA	0	NA	NA	0	NA	NA	NA	NA	1	y	NA	NA	NA	0	NA	NA	0	NA	NA	NA	NA	NA	0	NA	NA	NA	NA	NA
531	6	ch	46	8	oui	clin	0	NA	1	2	0	NA	0	NA	NA	0	1	y	NA	NA	NA	0	NA	NA	0	NA	NA	NA	NA	1	y	NA	NA	NA	1	y	NA	0	NA	NA	NA	NA	NA	0	NA	NA	NA	NA	NA
594	8	ch	72	0	non	clin	1	1	0	NA	0	NA	0	NA	NA	0	0	NA	NA	NA	NA	1	y	NA	0	NA	NA	NA	NA	1	y	NA	NA	NA	0	NA	NA	0	NA	NA	NA	NA	NA	0	NA	NA	NA	NA	NA
164	1	clcc	47	6	non	radio	1	1	1	1	0	NA	0	NA	NA	0	1	y	NA	NA	NA	0	NA	NA	0	NA	NA	NA	NA	1	y	NA	NA	NA	1	y	NA	0	NA	NA	NA	NA	NA	0	NA	NA	NA	NA	NA
477	3	chu	42	9	oui	clin	0	NA	1	1	0	NA	0	NA	NA	0	1	y	NA	NA	NA	0	NA	NA	0	NA	NA	NA	NA	1	y	NA	NA	NA	1	y	NA	0	NA	NA	NA	NA	NA	1	y	NA	NA	NA	NA
206	1	clcc	56	4	oui	radio	1	1	0	NA	0	NA	0	NA	NA	0	1	y	NA	NA	NA	0	NA	NA	0	NA	NA	NA	NA	1	y	NA	NA	NA	0	NA	NA	0	NA	NA	NA	NA	NA	0	NA	NA	NA	NA	NA
90	1	clcc	58	43	non	clin	1	1	0	NA	0	NA	0	NA	NA	0	1	y	NA	NA	NA	0	NA	NA	0	NA	NA	NA	NA	1	y	NA	NA	NA	0	NA	NA	0	NA	NA	NA	NA	NA	0	NA	NA	NA	NA	NA
498	4	chu	94	6	non	clin	1	3	0	NA	0	NA	1	1	NA	0	1	NA	NA	NA	NA	0	NA	NA	0	NA	NA	NA	NA	1	NA	NA	NA	NA	0	NA	NA	0	NA	NA	NA	NA	NA	0	NA	NA	NA	NA	NA
101	1	clcc	55	13	oui	clin	0	NA	1	2	0	NA	0	NA	NA	0	1	y	NA	NA	NA	0	NA	NA	0	NA	NA	NA	NA	1	y	NA	NA	NA	0	NA	NA	0	NA	NA	NA	NA	NA	1	y	NA	NA	NA	NA
506	4	chu	35	3	oui	radio	0	NA	0	NA	0	NA	0	NA	NA	0	0	NA	NA	NA	NA	0	NA	NA	0	NA	NA	NA	NA	0	NA	NA	NA	NA	0	NA	NA	0	NA	NA	NA	NA	NA	0	NA	NA	NA	NA	NA
68	1	clcc	40	21	oui	clin	1	2	0	NA	0	NA	0	NA	NA	0	1	y	NA	NA	NA	0	NA	NA	0	NA	NA	NA	NA	1	y	NA	NA	NA	0	NA	NA	0	NA	NA	NA	NA	NA	0	NA	NA	NA	NA	NA
436	2	clcc	27	14	oui	clin	0	NA	0	NA	0	NA	1	5	NA	0	1	y	NA	NA	NA	0	NA	NA	0	NA	NA	NA	NA	1	y	NA	NA	NA	0	NA	NA	0	NA	NA	NA	NA	NA	0	NA	NA	NA	NA	NA
597	10	chu	62	20	non	clin	1	1	0	NA	0	NA	0	NA	NA	0	1	y	NA	NA	NA	0	NA	NA	0	NA	NA	NA	NA	1	y	NA	NA	NA	0	NA	NA	0	NA	NA	NA	NA	NA	0	NA	NA	NA	NA	NA
24	1	clcc	83	29	non	clin	1	1	0	NA	0	NA	0	NA	NA	0	0	NA	NA	NA	NA	0	NA	NA	0	NA	NA	NA	NA	0	NA	NA	NA	NA	0	NA	NA	0	NA	NA	NA	NA	NA	0	NA	NA	NA	NA	NA
155	1	clcc	57	13	oui	depistage	1	1	1	1	0	NA	0	NA	NA	0	0	NA	NA	NA	NA	1	y	NA	0	NA	NA	NA	NA	1	y	y	NA	NA	0	NA	NA	0	NA	NA	NA	NA	NA	0	NA	NA	NA	NA	NA
149	1	clcc	54	6	oui	radio	1	1	1	1	0	NA	0	NA	NA	0	1	y	NA	NA	NA	0	NA	NA	0	NA	NA	NA	NA	1	y	NA	NA	NA	0	NA	NA	0	NA	NA	NA	NA	NA	0	NA	NA	NA	NA	NA
145	1	clcc	65	25	non	depistage	1	1	1	1	0	NA	0	NA	NA	0	0	NA	NA	NA	NA	1	y	NA	0	NA	NA	NA	NA	1	y	NA	NA	NA	1	y	NA	0	NA	NA	NA	NA	NA	0	NA	NA	NA	NA	NA
579	8	ch	70	12	non	depistage	1	1	0	NA	0	NA	0	NA	NA	0	0	NA	NA	NA	NA	1	y	NA	0	NA	NA	NA	NA	0	NA	NA	NA	NA	0	NA	NA	0	NA	NA	NA	NA	NA	0	NA	NA	NA	NA	NA
417	1	clcc	64	37	oui	clin	1	1	0	NA	0	NA	0	NA	NA	0	1	y	NA	NA	NA	0	NA	NA	0	NA	NA	NA	NA	1	y	NA	NA	NA	0	NA	NA	0	NA	NA	NA	NA	NA	0	NA	NA	NA	NA	NA
338	1	clcc	46	50	oui	radio	1	1	0	NA	0	NA	0	NA	NA	0	1	y	NA	NA	NA	0	NA	NA	0	NA	NA	NA	NA	1	y	NA	NA	NA	0	NA	NA	0	NA	NA	NA	NA	NA	0	NA	NA	NA	NA	NA
404	1	clcc	57	24	oui	clin	1	1	1	1	0	NA	0	NA	NA	0	1	y	NA	NA	NA	0	NA	NA	0	NA	NA	NA	NA	0	NA	NA	NA	NA	0	NA	NA	0	NA	NA	NA	NA	NA	0	NA	NA	NA	NA	NA
254	1	clcc	58	16	oui	radio	0	NA	0	NA	0	NA	0	NA	NA	0	1	y	NA	NA	NA	0	NA	NA	0	NA	NA	NA	NA	1	y	NA	NA	NA	1	y	NA	0	NA	NA	NA	NA	NA	0	NA	NA	NA	NA	NA
303	1	clcc	59	42	oui	depistage	0	NA	1	1	0	NA	0	NA	NA	0	0	NA	NA	NA	NA	1	y	NA	0	NA	NA	NA	NA	1	y	NA	NA	NA	0	NA	NA	0	NA	NA	NA	NA	NA	0	NA	NA	NA	NA	NA
428	1	clcc	45	11	non	radio	0	NA	0	NA	0	NA	0	NA	NA	0	1	y	NA	NA	NA	0	NA	NA	0	NA	NA	NA	NA	1	y	NA	NA	NA	0	NA	NA	0	NA	NA	NA	NA	NA	0	NA	NA	NA	NA	NA
166	1	clcc	66	50	non	clin	1	1	1	1	0	NA	0	NA	NA	0	1	y	NA	NA	NA	0	NA	NA	0	NA	NA	NA	NA	1	y	NA	NA	NA	0	NA	NA	0	NA	NA	NA	NA	NA	0	NA	NA	NA	NA	NA
283	1	clcc	44	32	oui	clin	1	2	0	NA	0	NA	0	NA	NA	0	1	y	NA	NA	NA	0	NA	NA	0	NA	NA	NA	NA	1	y	NA	NA	NA	1	y	NA	0	NA	NA	NA	NA	NA	0	NA	NA	NA	NA	NA
148	1	clcc	45	59	oui	radio	1	1	1	1	0	NA	0	NA	NA	0	1	y	NA	NA	NA	0	NA	NA	0	NA	NA	NA	NA	1	y	NA	NA	NA	0	NA	NA	0	NA	NA	NA	NA	NA	0	NA	NA	NA	NA	NA
139	1	clcc	68	5	non	depistage	0	NA	1	1	0	NA	0	NA	NA	0	0	NA	NA	NA	NA	1	y	NA	0	NA	NA	NA	NA	1	y	NA	NA	NA	0	NA	NA	0	NA	NA	NA	NA	NA	0	NA	NA	NA	NA	NA
113	1	clcc	42	24	oui	clin	1	1	1	1	0	NA	0	NA	NA	0	1	y	NA	NA	NA	0	NA	NA	0	NA	NA	NA	NA	1	y	NA	NA	NA	0	NA	NA	0	NA	NA	NA	NA	NA	0	NA	NA	NA	NA	NA
375	1	clcc	41	26	oui	clin	1	1	1	1	0	NA	0	NA	NA	0	1	y	NA	NA	NA	0	NA	NA	0	NA	NA	NA	NA	1	y	NA	NA	NA	1	y	NA	0	NA	NA	NA	NA	NA	0	NA	NA	NA	NA	NA
[truncated: 728 more columns]

## Sheet: Sheet 2
Patient	DIAGNOSIS		patient id
centre	DIAGNOSIS		centre id
type_centre	DIAGNOSIS		type of center	CLCC=comprehensive cancer center, CHU=teaching hospital, CH=general hospital
age	DIAGNOSIS		age	years
distance	DIAGNOSIS		distance between residence and center	km
travail	DIAGNOSIS		professionnal activity at diagnosis	oui=yes, non=no
v1_deck	DIAGNOSIS		mode of diagnosis	radio=radiological, depistage=organized screening, clin=clinical signs
v1_csville_mt	DIAGNOSIS	Outside the center	GP consultation	oui=yes, non=no
nb_csvillev1_mt	DIAGNOSIS	Outside the center	number of GP consultations
v1_csville_gyn	DIAGNOSIS	Outside the center	Gynecologist consultation	oui=yes, non=no
nb_csvillev1_gyn	DIAGNOSIS	Outside the center	Number of gynecologist consultations
v1_csville_chir	DIAGNOSIS	Outside the center	Surgeon consultation	oui=yes, non=no
nb_csvillev1_chir	DIAGNOSIS	Outside the center	Number of surgeon consultations
v1_csville_med	DIAGNOSIS	Outside the center	Medical oncologist consultation	oui=yes, non=no
nb_csvillev1_med	DIAGNOSIS	Outside the center	Number of medical oncologist consultations
nb_csvillev1_inf	DIAGNOSIS	Outside the center	Number of nurse consultations
v1_csville_inf	DIAGNOSIS	Outside the center	Nurse consultation	oui=yes, non=no
v1_vil_mambiDI	DIAGNOSIS	Outside the center	Bilateral mammography
v1_vil_mambiDI1	DIAGNOSIS	Outside the center	Bilateral mammography1	y=yes
v1_vil_mambiDI2	DIAGNOSIS	Outside the center	Bilateral mammography2	y=yes
v1_vil_mambiDI3	DIAGNOSIS	Outside the center	Bilateral mammography3	y=yes
v1_vil_mambiDI4	DIAGNOSIS	Outside the center	Bilateral mammography4	y=yes
v1_vil_mamDO	DIAGNOSIS	Outside the center	Screening mammography	oui=yes, non=no
v1_vil_mamDO1	DIAGNOSIS	Outside the center	Screening mammography1	y=yes
v1_vil_mamDO2	DIAGNOSIS	Outside the center	Screening mammography2	y=yes
v1_vil_mamuni	DIAGNOSIS	Outside the center	Unilateral mammography	oui=yes, non=no
v1_vil_mamuni1	DIAGNOSIS	Outside the center	Unilateral mammography1	y=yes
v1_vil_mamuni2	DIAGNOSIS	Outside the center	Unilateral mammography2	y=yes
v1_vil_mamuni3	DIAGNOSIS	Outside the center	Unilateral mammography3	y=yes
v1_vil_mamuni4	DIAGNOSIS	Outside the center	Unilateral mammography4	y=yes
v1_vil_echo	DIAGNOSIS	Outside the center	Breast ultrasound	oui=yes, non=no
v1_vil_echo1	DIAGNOSIS	Outside the center	Breast ultrasound1	y=yes
v1_vil_echo2	DIAGNOSIS	Outside the center	Breast ultrasound2	y=yes
v1_vil_echo3	DIAGNOSIS	Outside the center	Breast ultrasound3	y=yes
v1_vil_echo4	DIAGNOSIS	Outside the center	Breast ultrasound4	y=yes
v1_vil_irm	DIAGNOSIS	Outside the center	MRI	oui=yes, non=no
v1_vil_irm1	DIAGNOSIS	Outside the center	MRI1	y=yes
v1_vil_irm2	DIAGNOSIS	Outside the center	MRI2	y=yes
v1_vil_cytoclin	DIAGNOSIS	Outside the center	Cytology	oui=yes, non=no
v1_vil_cytoclin1	DIAGNOSIS	Outside the center	Cytology1	y=yes
v1_vil_cytoclin2	DIAGNOSIS	Outside the center	Cytology2	y=yes
v1_vil_cytoclin3	DIAGNOSIS	Outside the center	Cytology3	y=yes
v1_vil_cytoclin4	DIAGNOSIS	Outside the center	Cytology4	y=yes
v1_vil_cytoclin5	DIAGNOSIS	Outside the center	Cytology5	y=yes
v1_vil_cytoecho	DIAGNOSIS	Outside the center	Cytology ultrasound	oui=yes, non=no
v1_vil_cytoecho1	DIAGNOSIS	Outside the center	Cytology ultrasound1	y=yes
v1_vil_cytoecho2	DIAGNOSIS	Outside the center	Cytology ultrasound2	y=yes
v1_vil_cytoecho3	DIAGNOSIS	Outside the center	Cytology ultrasound3	y=yes
v1_vil_cytoecho4	DIAGNOSIS	Outside the center	Cytology ultrasound4	y=yes
v1_vil_cytoecho5	DIAGNOSIS	Outside the center	Cytology ultrasound5	y=yes
v1_vil_biopclin	DIAGNOSIS	Outside the center	Biopsy	oui=yes, non=no
v1_vil_biopclin1	DIAGNOSIS	Outside the center	Biopsy1	y=yes
v1_vil_biopclin2	DIAGNOSIS	Outside the center	Biopsy2	y=yes
v1_vil_biopclin3	DIAGNOSIS	Outside the center	Biopsy3	y=yes
v1_vil_biopclin4	DIAGNOSIS	Outside the center	Biopsy4	y=yes
v1_vil_macrost	DIAGNOSIS	Outside the center	Macrobiopsy mammography	oui=yes, non=no
v1_vil_macrost1	DIAGNOSIS	Outside the center	Macrobiopsy mammography1	y=yes
v1_vil_macrost2	DIAGNOSIS	Outside the center	Macrobiopsy mammography2	y=yes
v1_vil_macrost3	DIAGNOSIS	Outside the center	Macrobiopsy mammography3	y=yes
v1_vil_macrost4	DIAGNOSIS	Outside the center	Macrobiopsy mammography4	y=yes
v1_vil_macrost5	DIAGNOSIS	Outside the center	Macrobiopsy mammography5	y=yes
v1_vil_microec	DIAGNOSIS	Outside the center	Microbiopsy ultrasound	oui=yes, non=no
v1_vil_microec1	DIAGNOSIS	Outside the center	Microbiopsy ultrasound1	y=yes
v1_vil_microec2	DIAGNOSIS	Outside the center	Microbiopsy ultrasound2	y=yes
v1_vil_microec3	DIAGNOSIS	Outside the center	Microbiopsy ultrasound3	y=yes
v1_vil_microec4	DIAGNOSIS	Outside the center	Microbiopsy ultrasound4	y=yes
v1_vil_microec5	DIAGNOSIS	Outside the center	Microbiopsy ultrasound5	y=yes
v1_vil_microst	DIAGNOSIS	Outside the center	Microbiopsy mammography	oui=yes, non=no
v1_vil_microst1	DIAGNOSIS	Outside the center	Microbiopsy mammography1	y=yes
v1_vil_microst2	DIAGNOSIS	Outside the center	Microbiopsy mammography2	y=yes
v1_vil_microst3	DIAGNOSIS	Outside the center	Microbiopsy mammography3	y=yes
v1_vil_microst4	DIAGNOSIS	Outside the center	Microbiopsy mammography4	y=yes
v1_vil_bioptdm	DIAGNOSIS	Outside the center	Biopsy scan	oui=yes, non=no
v1_vil_bioptdm1	DIAGNOSIS	Outside the center	Biopsy scan1	y=yes
v1_vil_bioptdm2	DIAGNOSIS	Outside the center	Biopsy scan2	y=yes
v1_vil_biopirm	DIAGNOSIS	Outside the center	MRI	oui=yes, non=no
v1_vil_biopirm1	DIAGNOSIS	Outside the center	MR1	y=yes
v1_vil_biopirm2	DIAGNOSIS	Outside the center	MR2	y=yes
v1_vil_cytoggclin	DIAGNOSIS	Outside the center	Cytology axillary lymph node	oui=yes, non=no
v1_vil_cytoggclin1	DIAGNOSIS	Outside the center	Cytology axillary lymph node1	y=yes
v1_vil_cytoggclin2	DIAGNOSIS	Outside the center	Cytology axillary lymph node2	y=yes
v1_vil_cytoggclin3	DIAGNOSIS	Outside the center	Cytology axillary lymph node3	y=yes
v1_vil_cytoggec	DIAGNOSIS	Outside the center	Cytology axillary lymph node ultrasound	oui=yes, non=no
v1_vil_cytoggec1	DIAGNOSIS	Outside the center	Cytology axillary lymph node ultrasound1	y=yes
v1_vil_cytoggec2	DIAGNOSIS	Outside the center	Cytology axillary lymph node ultrasound2	y=yes
v1_vil_cytoggec3	DIAGNOSIS	Outside the center	Cytology axillary lymph node ultrasound3	y=yes
v1_vil_cytoggec4	DIAGNOSIS	Outside the center	Cytology axillary lymph node ultrasound4	y=yes
v1_vil_tdm	DIAGNOSIS	Outside the center	Chest-Scan	oui=yes, non=no
v1_vil_tdm1	DIAGNOSIS	Outside the center	Chest-Scan1	y=yes
v1_vil_tdm2	DIAGNOSIS	Outside the center	Chest-Scan2	y=yes
v1_vil_pet	DIAGNOSIS	Outside the center	PET-TDM	oui=yes, non=no
v1_vil_pet1	DIAGNOSIS	Outside the center	PET-TDM1	y=yes
v1_vil_pet2	DIAGNOSIS	Outside the center	PET-TDM2	y=yes
v1_vil_rp	DIAGNOSIS	Outside the center	thorax xray	oui=yes, non=no
v1_vil_rp1	DIAGNOSIS	Outside the center	thorax xray1	y=yes
v1_vil_rp2	DIAGNOSIS	Outside the center	thorax xray2	y=yes
v1_vil_echoap	DIAGNOSIS	Outside the center	abdominal ultrasound	oui=yes, non=no
v1_vil_echoap1	DIAGNOSIS	Outside the center	abdominal ultrasound1	y=yes
v1_vil_echoap2	DIAGNOSIS	Outside the center	abdominal ultrasound2	y=yes
v1_vil_tdmcer	DIAGNOSIS	Outside the center	Brain scan	oui=yes, non=no
v1_vil_tdmcer1	DIAGNOSIS	Outside the center	Brain scan1	y=yes
v1_vil_tdmcer2	DIAGNOSIS	Outside the center	Brain scan2	y=yes
v1_vil_scinti	DIAGNOSIS	Outside the center	Bone scan	oui=yes, non=no
v1_vil_scinti1	DIAGNOSIS	Outside the center	Bone scan1	y=yes
v1_vil_scinti2	DIAGNOSIS	Outside the center	Bone scan2	y=yes
v1_vil_bio	DIAGNOSIS	Outside the center	blood test	oui=yes, non=no
v1_vil_bio1	DIAGNOSIS	Outside the center	blood test1	y=yes
v1_vil_bio2	DIAGNOSIS	Outside the center	blood test2	y=yes
v1_vil_ecg	DIAGNOSIS	Outside the center	electrocardiogram	oui=yes, non=no
v1_vil_ecg_date	DIAGNOSIS	Outside the center	electrocardiogram	y=yes
v1_vil_scinticoeur	DIAGNOSIS	Outside the center	cardiac scintigraphy	oui=yes, non=no
v1_vil_scinticoeur_date	DIAGNOSIS	Outside the center	cardiac scintigraphy	y=yes
v1_vil_echocoeur	DIAGNOSIS	Outside the center	cardiac ultrasound	oui=yes, non=no
v1_vil_echocoeur_date	DIAGNOSIS	Outside the center	cardiac ultrasound	y=yes
v1_vil_psycho	DIAGNOSIS	Outside the center	psychologist consultation	oui=yes, non=no
v1_vil_psycho1	DIAGNOSIS	Outside the center	psychologist consultation1	y=yes
v1_vil_psycho2	DIAGNOSIS	Outside the center	psychologist consultation2	y=yes
v1_vil_psychia	DIAGNOSIS	Outside the center	psychiatrist consultation	oui=yes, non=no
v1_vil_psychia1	DIAGNOSIS	Outside the center	psychiatrist consultation1	y=yes
v1_vil_psychia2	DIAGNOSIS	Outside the center	psychiatrist consultation2	y=yes
nb_cshop_chir	DIAGNOSIS	In the center	Same captions In the Center and Outside the center
v1_cshop_chir	DIAGNOSIS	In the center
v1_cshop_chir1	DIAGNOSIS	In the center
v1_cshop_chir2	DIAGNOSIS	In the center
v1_cshop_chir3	DIAGNOSIS	In the center
v1_cshop_onco	DIAGNOSIS	In the center
v1_cshop_onco1	DIAGNOSIS	In the center
v1_cshop_onco2	DIAGNOSIS	In the center
v1_cshop_onco3	DIAGNOSIS	In the center
v1_cshop_rt	DIAGNOSIS	In the center
v1_cshop_rt1	DIAGNOSIS	In the center
v1_cshop_rt2	DIAGNOSIS	In the center
v1_cshop_rt3	DIAGNOSIS	In the center
v1_cshop_anes	DIAGNOSIS	In the center
v1_cshop_anes1	DIAGNOSIS	In the center
v1_cshop_anes2	DIAGNOSIS	In the center
v1_cshop_anes3	DIAGNOSIS	In the center
v1_cshop_ide	DIAGNOSIS	In the center
v1_cshop_ide1	DIAGNOSIS	In the center
v1_cshop_ide2	DIAGNOSIS	In the center
v1_hop_mamuni	DIAGNOSIS	In the center
v1_hop_mamuni1	DIAGNOSIS	In the center
v1_hop_mamuni2	DIAGNOSIS	In the center
v1_hop_mamuni3	DIAGNOSIS	In the center
v1_hop_mamuni4	DIAGNOSIS	In the center
v1_hop_mambi	DIAGNOSIS	In the center
v1_hop_mambi1	DIAGNOSIS	In the center
v1_hop_mambi2	DIAGNOSIS	In the center
v1_hop_mambi3	DIAGNOSIS	In the center
v1_hop_mambi4	DIAGNOSIS	In the center
v1_hop_mamdo	DIAGNOSIS	In the center
v1_hop_mamdo1	DIAGNOSIS	In the center
v1_hop_mamdo2	DIAGNOSIS	In the center
v1_hop_echo	DIAGNOSIS	In the center
v1_hop_echo1	DIAGNOSIS	In the center
v1_hop_echo2	DIAGNOSIS	In the center
v1_hop_echo3	DIAGNOSIS	In the center
v1_hop_echo4	DIAGNOSIS	In the center
v1_hop_irm	DIAGNOSIS	In the center
v1_hop_irm1	DIAGNOSIS	In the center
v1_hop_irm2	DIAGNOSIS	In the center
v1_hop_cytoclin	DIAGNOSIS	In the center
v1_hop_cytoclin1	DIAGNOSIS	In the center
v1_hop_cytoclin2	DIAGNOSIS	In the center
v1_hop_cytoclin3	DIAGNOSIS	In the center
v1_hop_cytoclin4	DIAGNOSIS	In the center
v1_hop_cytoclin5	DIAGNOSIS	In the center
v1_hop_cytoecho	DIAGNOSIS	In the center
v1_hop_cytoecho1	DIAGNOSIS	In the center
v1_hop_cytoecho2	DIAGNOSIS	In the center
v1_hop_cytoecho3	DIAGNOSIS	In the center
v1_hop_cytoecho4	DIAGNOSIS	In the center
v1_hop_cytoecho5	DIAGNOSIS	In the center
v1_hop_biopclin	DIAGNOSIS	In the center
v1_hop_biopclin1	DIAGNOSIS	In the center
v1_hop_biopclin2	DIAGNOSIS	In the center
v1_hop_biopclin3	DIAGNOSIS	In the center
v1_hop_biopclin4	DIAGNOSIS	In the center
v1_hop_macrost	DIAGNOSIS	In the center
v1_hop_macrost1	DIAGNOSIS	In the center
v1_hop_macrost2	DIAGNOSIS	In the center
v1_hop_macrost3	DIAGNOSIS	In the center
v1_hop_macrost4	DIAGNOSIS	In the center
v1_hop_macrost5	DIAGNOSIS	In the center
v1_hop_microec	DIAGNOSIS	In the center
v1_hop_microec1	DIAGNOSIS	In the center
v1_hop_microec2	DIAGNOSIS	In the center
v1_hop_microec3	DIAGNOSIS	In the center
v1_hop_microec4	DIAGNOSIS	In the center
v1_hop_microec5	DIAGNOSIS	In the center
v1_hop_microst	DIAGNOSIS	In the center
v1_hop_microst1	DIAGNOSIS	In the center
v1_hop_microst2	DIAGNOSIS	In the center
v1_hop_microst3	DIAGNOSIS	In the center
v1_hop_microst4	DIAGNOSIS	In the center
v1_hop_bioptdm	DIAGNOSIS	In the center
v1_hop_bioptdm1	DIAGNOSIS	In the center
v1_hop_bioptdm2	DIAGNOSIS	In the center
v1_hop_biopirm	DIAGNOSIS	In the center
v1_hop_biopirm1	DIAGNOSIS	In the center
v1_hop_biopirm2	DIAGNOSIS	In the center
v1_hop_clip	DIAGNOSIS	In the center
v1_hop_clip1	DIAGNOSIS	In the center
v1_hop_clip2	DIAGNOSIS	In the center
v1_hop_clip3	DIAGNOSIS	In the center
v1_hop_clip4	DIAGNOSIS	In the center
v1_hop_cytoggclin	DIAGNOSIS	In the center
v1_hop_cytoggclin1	DIAGNOSIS	In the center
v1_hop_cytoggclin2	DIAGNOSIS	In the center
v1_hop_cytoggclin3	DIAGNOSIS	In the center
v1_hop_cytoggec	DIAGNOSIS	In the center
v1_hop_cytoggec1	DIAGNOSIS	In the center
v1_hop_cytoggec2	DIAGNOSIS	In the center
v1_hop_cytoggec3	DIAGNOSIS	In the center
v1_hop_cytoggec4	DIAGNOSIS	In the center
v1_hop_tdm	DIAGNOSIS	In the center
v1_hop_tdm1	DIAGNOSIS	In the center
v1_hop_tdm2	DIAGNOSIS	In the center
v1_hop_pet	DIAGNOSIS	In the center
v1_hop_pet1	DIAGNOSIS	In the center
v1_hop_pet2	DIAGNOSIS	In the center
v1_hop_rp	DIAGNOSIS	In the center
v1_hop_rp1	DIAGNOSIS	In the center
v1_hop_rp2	DIAGNOSIS	In the center
v1_hop_echoap	DIAGNOSIS	In the center
v1_hop_echoap1	DIAGNOSIS	In the center
v1_hop_echoap2	DIAGNOSIS	In the center
v1_hop_tdmcer	DIAGNOSIS	In the center
v1_hop_tdmcer1	DIAGNOSIS	In the center
v1_hop_tdmcer2	DIAGNOSIS	In the center
v1_hop_scinti	DIAGNOSIS	In the center
v1_hop_scinti1	DIAGNOSIS	In the center
v1_hop_scinti2	DIAGNOSIS	In the center
v1_hop_marq	DIAGNOSIS	In the center
v1_hop_marq1	DIAGNOSIS	In the center
v1_hop_marq2	DIAGNOSIS	In the center
v1_hop_ext	DIAGNOSIS	In the center
v1_hop_bpreop	DIAGNOSIS	In the center
v1_hop_bpreop1	DIAGNOSIS	In the center
v1_hop_bpreop2	DIAGNOSIS	In the center
v1_hop_ecg	DIAGNOSIS	In the center
v1_hop_ecg_date	DIAGNOSIS	In the center
v1_hop_scinticoeur	DIAGNOSIS	In the center
v1_hop_scinticoeur_date	DIAGNOSIS	In the center
v1_hop_echocoeur	DIAGNOSIS	In the center
v1_hop_echocoeur_date	DIAGNOSIS	In the center
v1_hop_psycho	DIAGNOSIS	In the center
v1_hop_psycho1	DIAGNOSIS	In the center
v1_hop_psycho2	DIAGNOSIS	In the center
v1_hop_psychia	DIAGNOSIS	In the center
v1_hop_psychia1	DIAGNOSIS	In the center
v1_hop_psychia2	DIAGNOSIS	In the center
v1_hop_csdl	DIAGNOSIS	In the center
v1_hop_csdl1	DIAGNOSIS	In the center
v1_hop_csdl2	DIAGNOSIS	In the center
v1_hop_csdl3	DIAGNOSIS	In the center
v1_hop_diet	DIAGNOSIS	In the center
v1_hop_diet1	DIAGNOSIS	In the center
v1_hop_diet2	DIAGNOSIS	In the center
v1_hop_as	DIAGNOSIS	In the center
v1_hop_as1	DIAGNOSIS	In the center
v1_hop_as2	DIAGNOSIS	In the center
v1_hop_as3	DIAGNOSIS	In the center
v1_genet	DIAGNOSIS	In the center	genetic counselling	oui=yes, non=no
v2_h1_datec	SURGRY	In the center	Date of 1st surgery
v2_h2_repris	SURGRY	In the center	Second surgery
v2_h3_repris	SURGRY	In the center	Third surgery
total_type_chirm	SURGRY	In the center	Type of breast surgery	tum=lumpectomy, mast=mastectomy, rmi=immediate breast reconstruction, oncoplastie=oncoplasty
total_type_chirgg	SURGRY	In the center	Type of axillary surgery
v2_cshop_chir	SURGRY	In the center	Same caption for diagnosis
v2_cshop_chir1	SURGRY	In the center
v2_cshop_chir2	SURGRY	In the center
v2_cshop_chir3	SURGRY	In the center
v2_cshop_onco	SURGRY	In the center
v2_cshop_onco1	SURGRY	In the center
v2_cshop_onco2	SURGRY	In the center
v2_cshop_onco3	SURGRY	In the center
v2_cshop_rt	SURGRY	In the center
v2_cshop_rt1	SURGRY	In the center
v2_cshop_rt2	SURGRY	In the center
v2_cshop_rt3	SURGRY	In the center
v2_cshop_anes	SURGRY	In the center
v2_cshop_anes1	SURGRY	In the center
v2_cshop_anes2	SURGRY	In the center
v2_cshop_inf	SURGRY	In the center
v2_cshop_inf1	SURGRY	In the center
v2_cshop_inf2	SURGRY	In the center
v2_hop_mamuni	SURGRY	In the center
v2_hop_mamuni1	SURGRY	In the center
v2_hop_mamuni2	SURGRY	In the center
v2_hop_mamuni3	SURGRY	In the center
v2_hop_mamuni4	SURGRY	In the center
v2_hop_mambi	SURGRY	In the center
v2_hop_mambi1	SURGRY	In the center
v2_hop_mambi2	SURGRY	In the center
v2_hop_mambi3	SURGRY	In the center
v2_hop_mambi4	SURGRY	In the center
v2_hop_echo	SURGRY	In the center
v2_hop_echo1	SURGRY	In the center
v2_hop_echo2	SURGRY	In the center
v2_hop_echo3	SURGRY	In the center
v2_hop_echo4	SURGRY	In the center
v2_hop_irm	SURGRY	In the center
v2_hop_irm1	SURGRY	In the center
v2_hop_irm2	SURGRY	In the center
v2_hop_cytoclin	SURGRY	In the center
v2_hop_cytoclin1	SURGRY	In the center
v2_hop_cytoclin2	SURGRY	In the center
v2_hop_cytoclin3	SURGRY	In the center
v2_hop_cytoclin4	SURGRY	In the center
v2_hop_cytoclin5	SURGRY	In the center
v2_hop_cytoecho	SURGRY	In the center
v2_hop_cytoecho1	SURGRY	In the center
v2_hop_cytoecho2	SURGRY	In the center
v2_hop_cytoecho3	SURGRY	In the center
v2_hop_cytoecho4	SURGRY	In the center
v2_hop_cytoecho5	SURGRY	In the center
v2_hop_biopclin	SURGRY	In the center
v2_hop_biopclin1	SURGRY	In the center
v2_hop_biopclin2	SURGRY	In the center
v2_hop_biopclin3	SURGRY	In the center
v2_hop_biopclin4	SURGRY	In the center
v2_hop_macrost	SURGRY	In the center
v2_hop_macrost1	SURGRY	In the center
v2_hop_macrost2	SURGRY	In the center
v2_hop_macrost3	SURGRY	In the center
v2_hop_macrost4	SURGRY	In the center
v2_hop_microec	SURGRY	In the center
v2_hop_microec1	SURGRY	In the center
v2_hop_microec2	SURGRY	In the center
v2_hop_microec3	SURGRY	In the center
v2_hop_microec4	SURGRY	In the center
v2_hop_microec5	SURGRY	In the center
v2_hop_microst	SURGRY	In the center
v2_hop_microst1	SURGRY	In the center
v2_hop_microst2	SURGRY	In the center
v2_hop_microst3	SURGRY	In the center
v2_hop_microst4	SURGRY	In the center
v2_hop_bioptdm	SURGRY	In the center
v2_hop_bioptdm1	SURGRY	In the center
v2_hop_bioptdm2	SURGRY	In the center
v2_hop_biopirm	SURGRY	In the center
v2_hop_biopirm1	SURGRY	In the center
v2_hop_biopirm2	SURGRY	In the center
v2_hop_cytoggclin	SURGRY	In the center
v2_hop_cytoggclin1	SURGRY	In the center
v2_hop_cytoggclin2	SURGRY	In the center
v2_hop_cytoggclin3	SURGRY	In the center
v2_hop_cytoggec	SURGRY	In the center
v2_hop_cytoggec1	SURGRY	In the center
v2_hop_cytoggec2	SURGRY	In the center
v2_hop_cytoggec3	SURGRY	In the center
v2_hop_cytoggec4	SURGRY	In the center
v2_hop_tdm	SURGRY	In the center
v2_hop_tdm1	SURGRY	In the center
v2_hop_tdm2	SURGRY	In the center
v2_hop_pet	SURGRY	In the center
v2_hop_pet1	SURGRY	In the center
v2_hop_pet2	SURGRY	In the center
v2_hop_rp	SURGRY	In the center
v2_hop_rp1	SURGRY	In the center
v2_hop_rp2	SURGRY	In the center
v2_hop_echoap	SURGRY	In the center
v2_hop_echoap1	SURGRY	In the center
v2_hop_echoap2	SURGRY	In the center
v2_hop_tdmcer	SURGRY	In the center
v2_hop_tdmcer1	SURGRY	In the center
v2_hop_tdmcer2	SURGRY	In the center
v2_hop_scinti	SURGRY	In the center
v2_hop_scinti1	SURGRY	In the center
v2_hop_scinti2	SURGRY	In the center
v2_hop_bpreop	SURGRY	In the center
v2_hop_bpreop1	SURGRY	In the center
v2_hop_bpreop2	SURGRY	In the center
v2_hop_psycho	SURGRY	In the center
v2_hop_psycho1	SURGRY	In the center
v2_hop_psycho2	SURGRY	In the center
v2_hop_psycho3	SURGRY	In the center
v2_hop_psychia	SURGRY	In the center
v2_hop_psychia1	SURGRY	In the center
v2_hop_psychia2	SURGRY	In the center
v2_hop_psychia3	SURGRY	In the center
v2_csville_mt	SURGRY	Outside the center
v2_csville_mt1	SURGRY	Outside the center
v2_csville_mt2	SURGRY	Outside the center
v2_csville_mt3	SURGRY	Outside the center
v2_csville_mt4	SURGRY	Outside the center
v2_csville_gyn	SURGRY	Outside the center
v2_csville_gyn1	SURGRY	Outside the center
v2_csville_gyn2	SURGRY	Outside the center
v2_csville_gyn3	SURGRY	Outside the center
v2_csville_med	SURGRY	Outside the center
v2_csville_med1	SURGRY	Outside the center
v2_csville_med2	SURGRY	Outside the center
v2_csville_med3	SURGRY	Outside the center
v2_csville_med4	SURGRY	Outside the center
v2_csville_med5	SURGRY	Outside the center
v2_csvil_onco	SURGRY	Outside the center
v2_csvil_onco1	SURGRY	Outside the center
v2_csvil_onco2	SURGRY	Outside the center
v2_csvil_rt	SURGRY	Outside the center
v2_csvil_rt1	SURGRY	Outside the center
v2_csvil_rt2	SURGRY	Outside the center
v2_csvil_urg	SURGRY	Outside the center
v2_csvil_urg1	SURGRY	Outside the center
v2_vil_mamuni	SURGRY	Outside the center
v2_vil_mamuni1	SURGRY	Outside the center
v2_vil_mamuni2	SURGRY	Outside the center
v2_vil_mamuni3	SURGRY	Outside the center
v2_vil_mambi	SURGRY	Outside the center
v2_vil_mambi1	SURGRY	Outside the center
v2_vil_mambi2	SURGRY	Outside the center
v2_vil_mambi3	SURGRY	Outside the center
v2_vil_echo	SURGRY	Outside the center
v2_vil_echo1	SURGRY	Outside the center
v2_vil_echo2	SURGRY	Outside the center
v2_vil_echo3	SURGRY	Outside the center
v2_vil_irm	SURGRY	Outside the center
v2_vil_irm1	SURGRY	Outside the center
v2_vil_irm2	SURGRY	Outside the center
v2_vil_cytoclin	SURGRY	Outside the center
v2_vil_cytoclin1	SURGRY	Outside the center
v2_vil_cytoclin2	SURGRY	Outside the center
v2_vil_cytoclin3	SURGRY	Outside the center
v2_vil_cytoecho	SURGRY	Outside the center
v2_vil_cytoecho1	SURGRY	Outside the center
v2_vil_cytoecho2	SURGRY	Outside the center
v2_vil_cytoecho3	SURGRY	Outside the center
v2_vil_biopclin	SURGRY	Outside the center
v2_vil_biopclin1	SURGRY	Outside the center
v2_vil_biopclin2	SURGRY	Outside the center
v2_vil_biopclin3	SURGRY	Outside the center
v2_vil_biopclin4	SURGRY	Outside the center
v2_vil_macrost	SURGRY	Outside the center
v2_vil_macrost1	SURGRY	Outside the center
v2_vil_macrost2	SURGRY	Outside the center
v2_vil_macrost3	SURGRY	Outside the center
v2_vil_macrost4	SURGRY	Outside the center
v2_vil_microec	SURGRY	Outside the center
v2_vil_microec1	SURGRY	Outside the center
v2_vil_microec2	SURGRY	Outside the center
v2_vil_microec3	SURGRY	Outside the center
v2_vil_microec4	SURGRY	Outside the center
v2_vil_microst	SURGRY	Outside the center
v2_vil_microst1	SURGRY	Outside the center
v2_vil_microst2	SURGRY	Outside the center
v2_vil_microst3	SURGRY	Outside the center
v2_vil_microst4	SURGRY	Outside the center
v2_vil_bioptdm	SURGRY	Outside the center
v2_vil_bioptdm1	SURGRY	Outside the center
v2_vil_bioptdm2	SURGRY	Outside the center
v2_vil_biopirm	SURGRY	Outside the center
v2_vil_biopirm1	SURGRY	Outside the center
v2_vil_biopirm2	SURGRY	Outside the center
v2_vil_clip	SURGRY	Outside the center
v2_vil_clip1	SURGRY	Outside the center
v2_vil_clip2	SURGRY	Outside the center
v2_vil_clip3	SURGRY	Outside the center
v2_vil_clip4	SURGRY	Outside the center
v2_vil_cytoggclin	SURGRY	Outside the center
v2_vil_cytoggclin1	SURGRY	Outside the center
v2_vil_cytoggclin2	SURGRY	Outside the center
v2_vil_cytoggclin3	SURGRY	Outside the center
v2_vil_cytoggec	SURGRY	Outside the center
v2_vil_cytoggec1	SURGRY	Outside the center
v2_vil_cytoggec2	SURGRY	Outside the center
v2_vil_cytoggec3	SURGRY	Outside the center
v2_vil_tdm	SURGRY	Outside the center
v2_vil_tdm1	SURGRY	Outside the center
v2_vil_tdm2	SURGRY	Outside the center
v2_vil_pet	SURGRY	Outside the center
v2_vil_pet1	SURGRY	Outside the center
v2_vil_pet2	SURGRY	Outside the center
v2_vil_rp	SURGRY	Outside the center
v2_vil_rp1	SURGRY	Outside the center
v2_vil_rp2	SURGRY	Outside the center
v2_vil_echoap	SURGRY	Outside the center
v2_vil_echoap1	SURGRY	Outside the center
v2_vil_echoap2	SURGRY	Outside the center
v2_vil_tdmcer	SURGRY	Outside the center
v2_vil_tdmcer1	SURGRY	Outside the center
v2_vil_tdmcer2	SURGRY	Outside the center
v2_vil_scinti	SURGRY	Outside the center
v2_vil_scinti1	SURGRY	Outside the center
v2_vil_scinti2	SURGRY	Outside the center
v2_vil_marq	SURGRY	Outside the center
v2_vil_marq1	SURGRY	Outside the center
v2_vil_marq2	SURGRY	Outside the center
v2_vil_ext	SURGRY	Outside the center
tot_bilan_extension	SURGRY	Outside the center
v2_vil_psycho	SURGRY	Outside the center
v2_vil_psycho1	SURGRY	Outside the center
v2_vil_psycho2	SURGRY	Outside the center
v2_vil_psychia	SURGRY	Outside the center
v2_vil_psychia1	SURGRY	Outside the center
v2_vil_psychia2	SURGRY	Outside the center
v2_vil_csdl	SURGRY	Outside the center
v2_vil_csdl1	SURGRY	Outside the center
v2_vil_csdl2	SURGRY	Outside the center
v2_vil_csdl3	SURGRY	Outside the center
v2_vil_diet	SURGRY	Outside the center
v2_vil_diet1	SURGRY	Outside the center
v2_vil_diet2	SURGRY	Outside the center
v2_vil_as	SURGRY	Outside the center
v2_vil_as1	SURGRY	Outside the center
v2_vil_as2	SURGRY	Outside the center
v2_vil_pans	SURGRY	Outside the center
v2_vil_pans1	SURGRY	Outside the center
v2_vil_pans2	SURGRY	Outside the center
v2_vil_pans3	SURGRY	Outside the center
v2_vil_pans4	SURGRY	Outside the center
v2_vil_pans5	SURGRY	Outside the center
v2_vil_pans6	SURGRY	Outside the center
v2_vil_kine	SURGRY	Outside the center
v2_vil_kine1	SURGRY	Outside the center
v2_vil_kine2	SURGRY	Outside the center
v2_vil_kine3	SURGRY	Outside the center
v2_vil_psyfam	SURGRY	Outside the center
v2_vil_psyfam1	SURGRY	Outside the center
v2_vil_psyfam2	SURGRY	Outside the center
v2_vil_psyfam3	SURGRY	Outside the center
v3_rt	ADJUVANT THERAPY	In the center	radiation therapy	oui=yes, non=no
duree_rt	ADJUVANT THERAPY	In the center	duration	days
delai_chir_rt	ADJUVANT THERAPY	In the center	time between surgery and radiation therapy	days
delai_ct_rt	ADJUVANT THERAPY	In the center	time between chemotherapy and radiation therapy	days
v3_rtgg	ADJUVANT THERAPY	In the center	lymph node irradiation	oui=yes, non=no
v3_ct	ADJUVANT THERAPY	In the center	chemotherapy	oui=yes, non=no
duree_ct	ADJUVANT THERAPY	In the center	duration	days
delai_chir_ct	ADJUVANT THERAPY	In the center	time between surgery and chemotherapy	days
v3_herceptin	ADJUVANT THERAPY	In the center	herceptin	oui=yes, non=no
v3_cshop_chir	ADJUVANT THERAPY	In the center	Same caption for diagnosis
v3_cshop_chir1	ADJUVANT THERAPY	In the center
v3_cshop_chir2	ADJUVANT THERAPY	In the center
v3_cshop_chir3	ADJUVANT THERAPY	In the center
v3_cshop_chir4	ADJUVANT THERAPY	In the center
v3_cshop_chir5	ADJUVANT THERAPY	In the center
v3_cshop_chir6	ADJUVANT THERAPY	In the center
v3_cshop_onco	ADJUVANT THERAPY	In the center
v3_cshop_onco1	ADJUVANT THERAPY	In the center
v3_cshop_onco2	ADJUVANT THERAPY	In the center
v3_cshop_onco3	ADJUVANT THERAPY	In the center
v3_cshop_onco4	ADJUVANT THERAPY	In the center
v3_cshop_onco5	ADJUVANT THERAPY	In the center
v3_cshop_onco6	ADJUVANT THERAPY	In the center
v3_cshop_rt	ADJUVANT THERAPY	In the center
v3_cshop_rt1	ADJUVANT THERAPY	In the center
v3_cshop_rt2	ADJUVANT THERAPY	In the center
v3_cshop_rt3	ADJUVANT THERAPY	In the center
v3_cshop_rt4	ADJUVANT THERAPY	In the center
v3_cshop_rt5	ADJUVANT THERAPY	In the center
v3_cshop_rt6	ADJUVANT THERAPY	In the center
v3_cshop_rt7	ADJUVANT THERAPY	In the center
v3_cshop_rt8	ADJUVANT THERAPY	In the center
v3_cshop_rt9	ADJUVANT THERAPY	In the center
v3_cshop_oncog	ADJUVANT THERAPY	In the center
v3_cshop_oncog1	ADJUVANT THERAPY	In the center
v3_cshop_oncog2	ADJUVANT THERAPY	In the center
v3_cshop_oncog3	ADJUVANT THERAPY	In the center
v3_cshop_oncog4	ADJUVANT THERAPY	In the center
v3_cshop_ide	ADJUVANT THERAPY	In the center
v3_cshop_ide1	ADJUVANT THERAPY	In the center
v3_cshop_ide2	ADJUVANT THERAPY	In the center
v3_cshop_ide3	ADJUVANT THERAPY	In the center
v3_cshop_anese	ADJUVANT THERAPY	In the center
v3_cshop_anes1	ADJUVANT THERAPY	In the center
v3_cshop_anes2	ADJUVANT THERAPY	In the center
v3_cshop_anes3	ADJUVANT THERAPY	In the center
v3_hop_echocoeur	ADJUVANT THERAPY	In the center
v3_hop_echocoeur1	ADJUVANT THERAPY	In the center
v3_hop_echocoeur2	ADJUVANT THERAPY	In the center
v3_hop_echocoeur3	ADJUVANT THERAPY	In the center
v3_hop_scinticoeur	ADJUVANT THERAPY	In the center
v3_hop_scinticoeur1	ADJUVANT THERAPY	In the center
v3_hop_scinticoeur2	ADJUVANT THERAPY	In the center
v3_hop_mamuni	ADJUVANT THERAPY	In the center
v3_hop_mamuni1	ADJUVANT THERAPY	In the center
v3_hop_mamuni2	ADJUVANT THERAPY	In the center
v3_hop_mamuni3	ADJUVANT THERAPY	In the center
v3_hop_mamuni4	ADJUVANT THERAPY	In the center
v3_hop_mambi	ADJUVANT THERAPY	In the center
v3_hop_mambi1	ADJUVANT THERAPY	In the center
v3_hop_mambi2	ADJUVANT THERAPY	In the center
v3_hop_mambi3	ADJUVANT THERAPY	In the center
v3_hop_mambi4	ADJUVANT THERAPY	In the center
v3_hop_echo	ADJUVANT THERAPY	In the center
v3_hop_echo1	ADJUVANT THERAPY	In the center
v3_hop_echo2	ADJUVANT THERAPY	In the center
v3_hop_echo3	ADJUVANT THERAPY	In the center
v3_hop_echo4	ADJUVANT THERAPY	In the center
v3_hop_irm	ADJUVANT THERAPY	In the center
v3_hop_irm1	ADJUVANT THERAPY	In the center
v3_hop_irm2	ADJUVANT THERAPY	In the center
v3_hop_cytoclin	ADJUVANT THERAPY	In the center
v3_hop_cytoclin1	ADJUVANT THERAPY	In the center
v3_hop_cytoclin2	ADJUVANT THERAPY	In the center
v3_hop_cytoclin3	ADJUVANT THERAPY	In the center
v3_hop_cytoecho	ADJUVANT THERAPY	In the center
v3_hop_cytoecho1	ADJUVANT THERAPY	In the center
v3_hop_cytoecho2	ADJUVANT THERAPY	In the center
v3_hop_cytoecho3	ADJUVANT THERAPY	In the center
v3_hop_cytoecho4	ADJUVANT THERAPY	In the center
v3_hop_biopclin	ADJUVANT THERAPY	In the center
v3_hop_biopclin1	ADJUVANT THERAPY	In the center
v3_hop_biopclin2	ADJUVANT THERAPY	In the center
v3_hop_biopclin3	ADJUVANT THERAPY	In the center
v3_hop_macrost	ADJUVANT THERAPY	In the center
v3_hop_macrost1	ADJUVANT THERAPY	In the center
v3_hop_macrost2	ADJUVANT THERAPY	In the center
v3_hop_macrost3	ADJUVANT THERAPY	In the center
v3_hop_macrost4	ADJUVANT THERAPY	In the center
v3_hop_microec	ADJUVANT THERAPY	In the center
v3_hop_microec1	ADJUVANT THERAPY	In the center
v3_hop_microec2	ADJUVANT THERAPY	In the center
v3_hop_microec3	ADJUVANT THERAPY	In the center
v3_hop_microec4	ADJUVANT THERAPY	In the center
v3_hop_microst	ADJUVANT THERAPY	In the center
v3_hop_microst1	ADJUVANT THERAPY	In the center
v3_hop_microst2	ADJUVANT THERAPY	In the center
v3_hop_microst3	ADJUVANT THERAPY	In the center
v3_hop_bioptdm	ADJUVANT THERAPY	In the center
v3_hop_bioptdm1	ADJUVANT THERAPY	In the center
v3_hop_bioptdm2	ADJUVANT THERAPY	In the center
v3_hop_biopirm	ADJUVANT THERAPY	In the center
v3_hop_biopirm1	ADJUVANT THERAPY	In the center
v3_hop_biopirm2	ADJUVANT THERAPY	In the center
v3_hop_clip	ADJUVANT THERAPY	In the center
v3_hop_clip1	ADJUVANT THERAPY	In the center
v3_hop_clip2	ADJUVANT THERAPY	In the center
v3_hop_clip3	ADJUVANT THERAPY	In the center
v3_hop_cytoggclin	ADJUVANT THERAPY	In the center
v3_hop_cytoggclin1	ADJUVANT THERAPY	In the center
v3_hop_cytoggclin2	ADJUVANT THERAPY	In the center
v3_hop_cytoggec	ADJUVANT THERAPY	In the center
v3_hop_cytoggec1	ADJUVANT THERAPY	In the center
v3_hop_cytoggec2	ADJUVANT THERAPY	In the center
v3_hop_tdm	ADJUVANT THERAPY	In the center
v3_hop_tdm1	ADJUVANT THERAPY	In the center
v3_hop_tdm2	ADJUVANT THERAPY	In the center
v3_hop_tdm3	ADJUVANT THERAPY	In the center
v3_hop_pet	ADJUVANT THERAPY	In the center
v3_hop_pet1	ADJUVANT THERAPY	In the center
v3_hop_pet2	ADJUVANT THERAPY	In the center
v3_hop_rp	ADJUVANT THERAPY	In the center
v3_hop_rp1	ADJUVANT THERAPY	In the center
v3_hop_rp2	ADJUVANT THERAPY	In the center
v3_hop_echoap	ADJUVANT THERAPY	In the center
v3_hop_echoap1	ADJUVANT THERAPY	In the center
v3_hop_echoap2	ADJUVANT THERAPY	In the center
v3_hop_tdmcer	ADJUVANT THERAPY	In the center
v3_hop_tdmcer1	ADJUVANT THERAPY	In the center
v3_hop_tdmcer2	ADJUVANT THERAPY	In the center
v3_hop_scinti	ADJUVANT THERAPY	In the center
v3_hop_scinti1	ADJUVANT THERAPY	In the center
v3_hop_scinti2	ADJUVANT THERAPY	In the center
v3_hop_psycho	ADJUVANT THERAPY	In the center
v3_hop_psychoN	ADJUVANT THERAPY	In the center
v3_hop_psychia	ADJUVANT THERAPY	In the center
v3_hop_psychiaN	ADJUVANT THERAPY	In the center
v3_hop_compct	ADJUVANT THERAPY	In the center	hospitalization for complication during chemotherapy	oui=yes, non=no
v3_hop_compct1d	ADJUVANT THERAPY	In the center	Begining1	Date
v3_hop_compct1f	ADJUVANT THERAPY	In the center	End1	Date
v3_hop_compct2d	ADJUVANT THERAPY	In the center	Begining2	Date
v3_hop_compct2f	ADJUVANT THERAPY	In the center	End2	Date
v3_hop_compct3d	ADJUVANT THERAPY	In the center	Begining3	Date
v3_hop_compct3f	ADJUVANT THERAPY	In the center	End3	Date
v3_hop_compct4d	ADJUVANT THERAPY	In the center	Begining4	Date
v3_hop_compct4f	ADJUVANT THERAPY	In the center	End4	Date
v3_hop_compct5d	ADJUVANT THERAPY	In the center	Begining5	Date
v3_hop_compct5f	ADJUVANT THERAPY	In the center	End5	Date
v3_hop_compct6d	ADJUVANT THERAPY	In the center	Begining6	Date
v3_hop_compct6f	ADJUVANT THERAPY	In the center	End6	Date
v3_hop_comprt	ADJUVANT THERAPY	In the center	hospitalization for complication during radiation therapy	oui=yes, non=no
v3_hop_comprt1d	ADJUVANT THERAPY	In the center	Begining1	Date
v3_hop_comprt1f	ADJUVANT THERAPY	In the center	End1	Date
v3_hop_comprt2d	ADJUVANT THERAPY	In the center	Begining2	Date
v3_hop_comprt2f	ADJUVANT THERAPY	In the center	End2	Date
v3_hop_comprt3d	ADJUVANT THERAPY	In the center	Begining3	Date
v3_hop_comprt3f	ADJUVANT THERAPY	In the center	End3	Date
v3_hop_comprt4d	ADJUVANT THERAPY	In the center	Begining4	Date
v3_hop_comprt4f	ADJUVANT THERAPY	In the center	End4	Date
v3_hop_comprt5d	ADJUVANT THERAPY	In the center	Begining5	Date
v3_hop_comprt5f	ADJUVANT THERAPY	In the center	End5	Date
v3_hop_comprt6d	ADJUVANT THERAPY	In the center	Begining6	Date
v3_hop_comprt6f	ADJUVANT THERAPY	In the center	End6	Date
v3_hop_compchir	ADJUVANT THERAPY	In the center	hospitalization for complication during surgery therapy	oui=yes, non=no
v3_hop_compchir1d	ADJUVANT THERAPY	In the center	Begining1	Date
v3_hop_compchir1f	ADJUVANT THERAPY	In the center	End1	Date
v3_hop_compchir2d	ADJUVANT THERAPY	In the center	Begining2	Date
v3_hop_compchir2f	ADJUVANT THERAPY	In the center	End2	Date
v3_hop_compchir3d	ADJUVANT THERAPY	In the center	Begining3	Date
v3_hop_compchir3f	ADJUVANT THERAPY	In the center	End3	Date
v3_hop_compchir4d	ADJUVANT THERAPY	In the center	Begining4	Date
v3_hop_compchir4f	ADJUVANT THERAPY	In the center	End4	Date
v3_hop_compchir5d	ADJUVANT THERAPY	In the center	Begining5	Date
v3_hop_compchir5f	ADJUVANT THERAPY	In the center	End5	Date
v3_hop_compchir6d	ADJUVANT THERAPY	In the center	Begining6	Date
v3_hop_compchir6f	ADJUVANT THERAPY	In the center	End6	Date
v4_autrek	FOLLOW-UP	Outcome	other cancer	oui=yes, non=no
v4_autrek_date	FOLLOW-UP	Outcome	other cancer	Date
v4_kcl	FOLLOW-UP	Outcome	controlateral cancer	oui=yes, non=no
v4_kcl_date	FOLLOW-UP	Outcome	controlateral cancer	Date
v4_recloc	FOLLOW-UP	Outcome	local recurrence	oui=yes, non=no
v4_recloc_date	FOLLOW-UP	Outcome	local recurrence	Date
v4_recgg	FOLLOW-UP	Outcome	regional recurrence	oui=yes, non=no
v4_recgg_date	FOLLOW-UP	Outcome	regional recurrence	Date
v4_meta	FOLLOW-UP	Outcome	distant recurrence	oui=yes, non=no
v4_meta_date	FOLLOW-UP	Outcome	distant recurrence	Date
v4_dc	FOLLOW-UP	Outcome	death	oui=yes, non=no
v4_dc_date	FOLLOW-UP	Outcome	death	Date
v4_cshop_chir	FOLLOW-UP	In the center
v4_cshop_chir1	FOLLOW-UP	In the center
v4_cshop_chir2	FOLLOW-UP	In the center
v4_cshop_chir3	FOLLOW-UP	In the center
v4_cshop_onco	FOLLOW-UP	In the center
v4_cshop_onco1	FOLLOW-UP	In the center
v4_cshop_onco2	FOLLOW-UP	In the center
v4_cshop_onco3	FOLLOW-UP	In the center
v4_cshop_rt	FOLLOW-UP	In the center
v4_cshop_rt1	FOLLOW-UP	In the center
v4_cshop_rt2	FOLLOW-UP	In the center
v4_cshop_rt3	FOLLOW-UP	In the center
v4_cshop_plast	FOLLOW-UP	In the center
v4_cshop_plast1	FOLLOW-UP	In the center
v4_cshop_plast2	FOLLOW-UP	In the center
v4_cshop_plast3	FOLLOW-UP	In the center
v4_cshop_anes	FOLLOW-UP	In the center
v4_cshop_anes1	FOLLOW-UP	In the center
v4_cshop_anes2	FOLLOW-UP	In the center
v4_cshop_anes3	FOLLOW-UP	In the center
v4_cshop_ger	FOLLOW-UP	In the center
v4_cshop_ger1	FOLLOW-UP	In the center
v4_cshop_ger2	FOLLOW-UP	In the center
v4_cshop_ger3	FOLLOW-UP	In the center
v4_hop_mamuni	FOLLOW-UP	In the center
v4_hop_mamuni1	FOLLOW-UP	In the center
v4_hop_mamuni2	FOLLOW-UP	In the center
v4_hop_mamuni3	FOLLOW-UP	In the center
v4_hop_mamuni4	FOLLOW-UP	In the center
v4_hop_mambi	FOLLOW-UP	In the center
v4_hop_mambi1	FOLLOW-UP	In the center
v4_hop_mambi2	FOLLOW-UP	In the center
v4_hop_mambi3	FOLLOW-UP	In the center
v4_hop_mambi4	FOLLOW-UP	In the center
v4_hop_echo	FOLLOW-UP	In the center
v4_hop_echo1	FOLLOW-UP	In the center
v4_hop_echo2	FOLLOW-UP	In the center
v4_hop_echo3	FOLLOW-UP	In the center
v4_hop_echo4	FOLLOW-UP	In the center
v4_hop_irm	FOLLOW-UP	In the center
v4_hop_irm1	FOLLOW-UP	In the center
v4_hop_irm2	FOLLOW-UP	In the center
v4_hop_cytoclin	FOLLOW-UP	In the center
v4_hop_cytoclin1	FOLLOW-UP	In the center
v4_hop_cytoclin2	FOLLOW-UP	In the center
v4_hop_cytoclin3	FOLLOW-UP	In the center
v4_hop_cytoclin4	FOLLOW-UP	In the center
v4_hop_cytoclin5	FOLLOW-UP	In the center
v4_hop_cytoecho	FOLLOW-UP	In the center
v4_hop_cytoecho1	FOLLOW-UP	In the center
v4_hop_cytoecho2	FOLLOW-UP	In the center
v4_hop_cytoecho3	FOLLOW-UP	In the center
v4_hop_cytoecho4	FOLLOW-UP	In the center
v4_hop_cytoecho5	FOLLOW-UP	In the center
v4_hop_biopclin	FOLLOW-UP	In the center
v4_hop_biopclin1	FOLLOW-UP	In the center
v4_hop_biopclin2	FOLLOW-UP	In the center
v4_hop_biopclin3	FOLLOW-UP	In the center
v4_hop_biopclin4	FOLLOW-UP	In the center
v4_hop_macrost	FOLLOW-UP	In the center
v4_hop_macrost1	FOLLOW-UP	In the center
v4_hop_macrost2	FOLLOW-UP	In the center
v4_hop_macrost3	FOLLOW-UP	In the center
v4_hop_macrost4	FOLLOW-UP	In the center
v4_hop_macrost5	FOLLOW-UP	In the center
v4_hop_microec	FOLLOW-UP	In the center
v4_hop_microec1	FOLLOW-UP	In the center
v4_hop_microec2	FOLLOW-UP	In the center
v4_hop_microec3	FOLLOW-UP	In the center
v4_hop_microec4	FOLLOW-UP	In the center
v4_hop_microec5	FOLLOW-UP	In the center
v4_hop_microst	FOLLOW-UP	In the center
v4_hop_microst1	FOLLOW-UP	In the center
v4_hop_microst2	FOLLOW-UP	In the center
v4_hop_microst3	FOLLOW-UP	In the center
v4_hop_microst4	FOLLOW-UP	In the center
v4_hop_bioptdm	FOLLOW-UP	In the center
v4_hop_bioptdm1	FOLLOW-UP	In the center
v4_hop_bioptdm2	FOLLOW-UP	In the center
v4_hop_biopirm	FOLLOW-UP	In the center
v4_hop_biopirm1	FOLLOW-UP	In the center
v4_hop_biopirm2	FOLLOW-UP	In the center
v4_hop_cytoggclin	FOLLOW-UP	In the center
v4_hop_cytoggclin1	FOLLOW-UP	In the center
v4_hop_cytoggclin2	FOLLOW-UP	In the center
v4_hop_cytoggclin3	FOLLOW-UP	In the center
v4_hop_cytoggec	FOLLOW-UP	In the center
v4_hop_cytoggec1	FOLLOW-UP	In the center
v4_hop_cytoggec2	FOLLOW-UP	In the center
v4_hop_cytoggec3	FOLLOW-UP	In the center
v4_hop_cytoggec4	FOLLOW-UP	In the center
v4_hop_tdm	FOLLOW-UP	In the center
v4_hop_tdm1	FOLLOW-UP	In the center
v4_hop_tdm2	FOLLOW-UP	In the center
v4_hop_pet	FOLLOW-UP	In the center
v4_hop_pet1	FOLLOW-UP	In the center
v4_hop_pet2	FOLLOW-UP	In the center
v4_hop_rp	FOLLOW-UP	In the center
v4_hop_rp1	FOLLOW-UP	In the center
v4_hop_rp2	FOLLOW-UP	In the center
v4_hop_echoap	FOLLOW-UP	In the center
v4_hop_echoap1	FOLLOW-UP	In the center
v4_hop_echoap2	FOLLOW-UP	In the center
v4_hop_tdmcer	FOLLOW-UP	In the center
v4_hop_tdmcer1	FOLLOW-UP	In the center
v4_hop_tdmcer2	FOLLOW-UP	In the center
v4_hop_scinti	FOLLOW-UP	In the center
v4_hop_scinti1	FOLLOW-UP	In the center
v4_hop_scinti2	FOLLOW-UP	In the center
v4_hop_echocoeur	FOLLOW-UP	In the center
v4_hop_echocoeur1	FOLLOW-UP	In the center
v4_hop_echocoeur2	FOLLOW-UP	In the center
v4_hop_echocoeur3	FOLLOW-UP	In the center
v4_hop_scinticoeur	FOLLOW-UP	In the center
v4_hop_scinticoeur1	FOLLOW-UP	In the center
v4_hop_scinticoeur2	FOLLOW-UP	In the center
v4_hop_psycho	FOLLOW-UP	In the center
v4_hop_psycho1	FOLLOW-UP	In the center
v4_hop_psycho2	FOLLOW-UP	In the center
v4_hop_psycho3	FOLLOW-UP	In the center
v4_hop_psychia	FOLLOW-UP	In the center
v4_hop_psychia1	FOLLOW-UP	In the center
v4_hop_psychia2	FOLLOW-UP	In the center
v4_hop_psychia3	FOLLOW-UP	In the center
v4_hop_compct	FOLLOW-UP	In the center
v4_hop_compct1d	FOLLOW-UP	In the center
v4_hop_compct1f	FOLLOW-UP	In the center
v4_hop_compct2d	FOLLOW-UP	In the center
v4_hop_compct2f	FOLLOW-UP	In the center
v4_hop_compct3d	FOLLOW-UP	In the center
v4_hop_compct3f	FOLLOW-UP	In the center
v4_hop_compct4d	FOLLOW-UP	In the center
v4_hop_compct4f	FOLLOW-UP	In the center
v4_hop_compct5d	FOLLOW-UP	In the center
v4_hop_compct5f	FOLLOW-UP	In the center
v4_hop_compct6d	FOLLOW-UP	In the center
v4_hop_compct6f	FOLLOW-UP	In the center
v4_hop_comprt	FOLLOW-UP	In the center
v4_hop_comprt1d	FOLLOW-UP	In the center
v4_hop_comprt1f	FOLLOW-UP	In the center
v4_hop_comprt2d	FOLLOW-UP	In the center
v4_hop_comprt2f	FOLLOW-UP	In the center
v4_hop_comprt3d	FOLLOW-UP	In the center
v4_hop_comprt3f	FOLLOW-UP	In the center
v4_hop_comprt4d	FOLLOW-UP	In the center
v4_hop_comprt4f	FOLLOW-UP	In the center
v4_hop_comprt5d	FOLLOW-UP	In the center
v4_hop_comprt5f	FOLLOW-UP	In the center
v4_hop_comprt6d	FOLLOW-UP	In the center
v4_hop_comprt6f	FOLLOW-UP	In the center
